# Supplementary material for: Antagonizing NRG1-ERBB4 signaling pathway with spironolactone for the treatment of schizophrenia: results of a randomized controlled drug repositioning clinical trial
Source: Commun Med (Lond). 2026 Jun 16;6:337. doi: 10.1038/s43856-026-01714-3 (PMC13272664; doi:10.1038/s43856-026-01714-3)
Supplement: Supplementary file 4 — Supplementary Data 1 [file 43856_2026_1714_MOESM4_ESM.xlsx]

## Sheet: Spirotreat_longformat_V0_V1_V10
time	time_an	Trial	No	anonymized_code	anonymized_code	site	ITTSample	ITTSample_an	PP_Sample	PP_Sample_an	group	SUSpiro_Placebo	PANSSpositivesumscore	PANSSnegativesumsore	PANSSgeneralsumscore	PANSStotalscore		systolicbloodpressure	diastolicbloodpressure	heartrate	bodyweightkg	bodyheightcm	hipcircumference	HIPND	waistcircumference	TAIND	bodymassindex	ageyears	gender	NBackTestyesno	@0BackRelativeHits	@1BackRelativeHits	@2BackRelativeHits	Nhits_rel_0_Back	Nfhits_rel_1_Back	Nhits_rel_2_Back	Top25_excluded_2Back_V1
0	V0	SPIROTREAT_A	1	A_111	A_111	1	1	ITT-Sample	1	PP-Sample	Placebo	Placebo	10	16	25	51		126	67	93								20-24	male								0
0	V0	SPIROTREAT_A	2	A_118	A_118	1	1	ITT-Sample	1	PP-Sample	Spiro 200	Spiro 100 / 200	20	21	34	75		140	87	81								30-34	male								1
0	V0	SPIROTREAT_A	3	A_122	A_122	2	1	ITT-Sample	1	PP-Sample	Placebo	Placebo	15	14	25	54		119	75	83								55-59	male								1
0	V0	SPIROTREAT_A	4	A_153	A_153	1	1	ITT-Sample	0	no	Placebo	Placebo	14	17	30	61		131	85	88								30-34	male								0
0	V0	SPIROTREAT_A	5	A_155	A_155	2	0	no	0	no	Spiro 200	Spiro 100 / 200
0	V0	SPIROTREAT_A	6	A_158	A_158	2	1	ITT-Sample	0	no	Spiro 200	Spiro 100 / 200	8	9	21	38		160	102	96								50-54	female								1
0	V0	SPIROTREAT_A	7	A_189	A_189	1	1	ITT-Sample	1	PP-Sample	Spiro 100	Spiro 100 / 200	11	9	23	43		126	82	79								30-34	female								0
0	V0	SPIROTREAT_A	8	A_190	A_190	1	1	ITT-Sample	0	no	Placebo	Placebo	9	8	24	41		121	71	99								25-29	male								0
0	V0	SPIROTREAT_A	9	A_202	A_202	1	0	no	0	no	Spiro 100	Spiro 100 / 200	10	16	27	53		131	81	92								40-44	female
0	V0	SPIROTREAT_A	10	A_208	A_208	1	1	ITT-Sample	1	PP-Sample	Spiro 200	Spiro 100 / 200	8	8	16	32		127	80	65								35-39	male								0
0	V0	SPIROTREAT_A	11	A_213	A_213	1	1	ITT-Sample	0	no	Spiro 100	Spiro 100 / 200	17	20	35	72		101	68	89								30-34	male								1
0	V0	SPIROTREAT_A	12	A_242	A_242	2	0	no	0	no	Placebo	Placebo
0	V0	SPIROTREAT_A	13	A_252	A_252	1	1	ITT-Sample	1	PP-Sample	Spiro 100	Spiro 100 / 200	7	9	26	42		111	73	65								45-49	male								1
0	V0	SPIROTREAT_A	14	A_260	A_260	1	1	ITT-Sample	1	PP-Sample	Spiro 100	Spiro 100 / 200	13	16	31	60		107	69	65								20-24	male								0
0	V0	SPIROTREAT_A	15	A_275	A_275	1	1	ITT-Sample	1	PP-Sample	Placebo	Placebo	10	22	29	61		116	83	105								30-34	male								0
0	V0	SPIROTREAT_A	16	A_286	A_286	1	1	ITT-Sample	1	PP-Sample	Placebo	Placebo	10	15	27	52		125	80	82								20-24	male								1
0	V0	SPIROTREAT_A	17	A_289	A_289	1	1	ITT-Sample	1	PP-Sample	Spiro 200	Spiro 100 / 200	13	14	32	59		130	90	120								30-34	male								0
0	V0	SPIROTREAT_A	18	A_297	A_297	3	1	ITT-Sample	1	PP-Sample	Placebo	Placebo	13	16	38	67		114	69	79								45-49	male								0
0	V0	SPIROTREAT_A	19	A_300	A_300	1	1	ITT-Sample	1	PP-Sample	Spiro 100	Spiro 100 / 200	12	10	24	46		143	103	85								35-39	male								1
0	V0	SPIROTREAT_A	20	A_306	A_306	1	1	ITT-Sample	1	PP-Sample	Spiro 200	Spiro 100 / 200	7	13	19	39		103	62	82								20-24	female								1
0	V0	SPIROTREAT_A	21	A_309	A_309	1	0	no	0	no	Placebo	Placebo	14	19	32	65		118	85	99
0	V0	SPIROTREAT_A	22	A_320	A_320	1	1	ITT-Sample	1	PP-Sample	Placebo	Placebo	12	15	25	52		143	92	96								35-39	male								1
0	V0	SPIROTREAT_A	23	A_322	A_322	1	1	ITT-Sample	1	PP-Sample	Spiro 100	Spiro 100 / 200	9	16	19	44		138	89	72								35-39	male								1
0	V0	SPIROTREAT_A	24	A_340	A_340	1	1	ITT-Sample	1	PP-Sample	Spiro 100	Spiro 100 / 200	10	17	24	51		127	77	97								20-24	male								0
0	V0	SPIROTREAT_A	25	A_356	A_356	1	1	ITT-Sample	1	PP-Sample	Spiro 100	Spiro 100 / 200	14	19	33	66		113	62	62								45-49	male								1
0	V0	SPIROTREAT_A	26	A_368	A_368	1	1	ITT-Sample	1	PP-Sample	Placebo	Placebo	12	8	20	40		130	81	73								30-34	male								1
0	V0	SPIROTREAT_A	27	A_382	A_382	1	1	ITT-Sample	0	no	Placebo	Placebo	17	16	32	65		128	84	101								45-49	female								1
0	V0	SPIROTREAT_A	28	A_397	A_397	1	1	ITT-Sample	1	PP-Sample	Placebo	Placebo	10	13	23	46		125	88	105								35-39	male								1
0	V0	SPIROTREAT_A	29	A_402	A_402	3	1	ITT-Sample	1	PP-Sample	Spiro 200	Spiro 100 / 200	17	25	29	71		124	92	98								20-24	male								1
0	V0	SPIROTREAT_A	30	A_405	A_405	1	1	ITT-Sample	1	PP-Sample	Spiro 200	Spiro 100 / 200	15	12	24	51		110	74	85								35-39	female								1
0	V0	SPIROTREAT_A	31	A_417	A_417	1	1	ITT-Sample	1	PP-Sample	Spiro 200	Spiro 100 / 200	8	12	24	44		106	66	71								50-54	female								0
0	V0	SPIROTREAT_A	32	A_435	A_435	1	1	ITT-Sample	1	PP-Sample	Spiro 100	Spiro 100 / 200	11	19	28	58		120	79	91								55-59	male								1
0	V0	SPIROTREAT_A	33	A_451	A_451	1	1	ITT-Sample	1	PP-Sample	Spiro 100	Spiro 100 / 200	13	7	25	45		130	80	80								45-49	female								1
0	V0	SPIROTREAT_A	34	A_461	A_461	1	1	ITT-Sample	1	PP-Sample	Spiro 200	Spiro 100 / 200	10	9	20	39		126	84	84								35-39	male								0
0	V0	SPIROTREAT_A	35	A_475	A_475	1	1	ITT-Sample	1	PP-Sample	Spiro 100	Spiro 100 / 200	12	24	34	70		106	70	101								35-39	male								1
0	V0	SPIROTREAT_A	36	A_480	A_480	1	1	ITT-Sample	0	no	Spiro 100	Spiro 100 / 200	9	12	19	40		134	93	78								50-54	female								1
0	V0	SPIROTREAT_A	37	A_481	A_481	2	1	ITT-Sample	1	PP-Sample	Spiro 100	Spiro 100 / 200	18	12	35	65		164	92	73								50-54	female								0
0	V0	SPIROTREAT_A	38	A_490	A_490	1	1	ITT-Sample	1	PP-Sample	Placebo	Placebo	16	19	34	69		124	78	70								18-19	male								1
0	V0	SPIROTREAT_A	39	A_493	A_493	1	1	ITT-Sample	1	PP-Sample	Spiro 100	Spiro 100 / 200	11	15	24	50		140	90	77								25-29	male								1
0	V0	SPIROTREAT_A	40	A_523	A_523	1	1	ITT-Sample	1	PP-Sample	Placebo	Placebo	10	15	27	52		136	93	98								35-39	female								1
0	V0	SPIROTREAT_A	41	A_524	A_524	2	1	ITT-Sample	1	PP-Sample	Spiro 100	Spiro 100 / 200	10	9	25	44		121	76	61								35-39	female								1
0	V0	SPIROTREAT_A	42	A_537	A_537	1	1	ITT-Sample	1	PP-Sample	Placebo	Placebo	11	15	20	46		145	96	86								50-54	male								1
0	V0	SPIROTREAT_A	43	A_539	A_539	1	1	ITT-Sample	0	no	Spiro 200	Spiro 100 / 200	14	15	23	52		156	97	74								45-49	male								1
0	V0	SPIROTREAT_A	44	A_541	A_541	3	1	ITT-Sample	0	no	Spiro 100	Spiro 100 / 200	7	9	23	39		110	70	82								20-24	female								1
0	V0	SPIROTREAT_A	45	A_552	A_552	1	1	ITT-Sample	1	PP-Sample	Spiro 200	Spiro 100 / 200	13	19	22	54		103	67	90								35-39	male								1
0	V0	SPIROTREAT_A	46	A_553	A_553	1	1	ITT-Sample	0	no	Placebo	Placebo	18	17	36	71		96	57	85								40-44	male								1
0	V0	SPIROTREAT_A	47	A_578	A_578	1	1	ITT-Sample	1	PP-Sample	Spiro 100	Spiro 100 / 200	12	12	31	55		105	66	65								60-64	female								1
0	V0	SPIROTREAT_A	48	A_594	A_594	1	1	ITT-Sample	1	PP-Sample	Spiro 200	Spiro 100 / 200	12	11	29	52		122	81	72								18-19	male								1
0	V0	SPIROTREAT_A	49	A_636	A_636	1	1	ITT-Sample	1	PP-Sample	Spiro 200	Spiro 100 / 200	14	16	31	61		125	75	87								25-29	male								1
0	V0	SPIROTREAT_A	50	A_641	A_641	1	1	ITT-Sample	1	PP-Sample	Spiro 100	Spiro 100 / 200	9	13	27	49		111	81	76								35-39	male								1
0	V0	SPIROTREAT_A	51	A_650	A_650	1	1	ITT-Sample	1	PP-Sample	Placebo	Placebo	7	17	23	47		136	83	81								25-29	male								0
0	V0	SPIROTREAT_A	52	A_662	A_662	1	1	ITT-Sample	1	PP-Sample	Spiro 200	Spiro 100 / 200	11	17	24	52		119	80	61								25-29	male								1
0	V0	SPIROTREAT_A	53	A_664	A_664	2	1	ITT-Sample	1	PP-Sample	Spiro 100	Spiro 100 / 200	17	19	33	69		131	94	86								50-54	male								1
0	V0	SPIROTREAT_A	54	A_668	A_668	1	1	ITT-Sample	0	no	Placebo	Placebo	20	15	32	67		142	91	65								40-44	male								1
0	V0	SPIROTREAT_A	55	A_669	A_669	2	1	ITT-Sample	1	PP-Sample	Spiro 200	Spiro 100 / 200	12	17	35	64		130	80	74								40-44	female								0
0	V0	SPIROTREAT_A	56	A_675	A_675	3	1	ITT-Sample	1	PP-Sample	Spiro 100	Spiro 100 / 200	9	18	43	70		138	98	69								40-44	female								1
0	V0	SPIROTREAT_A	57	A_684	A_684	1	1	ITT-Sample	1	PP-Sample	Placebo	Placebo	14	14	28	56		139	83	74								30-34	male								0
0	V0	SPIROTREAT_A	58	A_701	A_701	1	1	ITT-Sample	1	PP-Sample	Spiro 100	Spiro 100 / 200	7	19	34	60		116	78	93								25-29	male								0
0	V0	SPIROTREAT_A	59	A_707	A_707	1	1	ITT-Sample	1	PP-Sample	Spiro 200	Spiro 100 / 200	12	12	20	44		127	84	55								35-39	female								1
0	V0	SPIROTREAT_A	60	A_756	A_756	2	1	ITT-Sample	1	PP-Sample	Placebo	Placebo	11	15	27	53		120	85	65								45-49	male								0
0	V0	SPIROTREAT_A	61	A_762	A_762	1	1	ITT-Sample	1	PP-Sample	Placebo	Placebo	12	20	29	61		106	66	64								50-54	male								1
0	V0	SPIROTREAT_A	62	A_768	A_768	1	1	ITT-Sample	1	PP-Sample	Placebo	Placebo	10	11	19	40		128	80	97								55-59	female								1
0	V0	SPIROTREAT_A	63	A_778	A_778	1	0	no	0	no	Spiro 200	Spiro 100 / 200	9	8	20	37		145	90	71								35-39	male
0	V0	SPIROTREAT_A	64	A_783	A_783	1	0	no	0	no	Placebo	Placebo	20	16	27	63		125	78	82
0	V0	SPIROTREAT_A	65	A_785	A_785	2	1	ITT-Sample	1	PP-Sample	Spiro 200	Spiro 100 / 200	13	12	19	44		133	85	80								50-54	male								1
0	V0	SPIROTREAT_A	66	A_801	A_801	1	1	ITT-Sample	1	PP-Sample	Placebo	Placebo	7	10	16	33		118	90	88								50-54	female								1
0	V0	SPIROTREAT_A	67	A_809	A_809	1	1	ITT-Sample	1	PP-Sample	Spiro 200	Spiro 100 / 200	12	16	32	60		120	87	87								20-24	male								0
0	V0	SPIROTREAT_A	68	A_819	A_819	1	1	ITT-Sample	1	PP-Sample	Spiro 200	Spiro 100 / 200	13	17	26	56		115	83	80								45-49	female								1
0	V0	SPIROTREAT_A	69	A_829	A_829	2	1	ITT-Sample	1	PP-Sample	Spiro 200	Spiro 100 / 200	10	21	28	59		117	69	94								30-34	male								0
0	V0	SPIROTREAT_A	70	A_837	A_837	1	1	ITT-Sample	1	PP-Sample	Spiro 100	Spiro 100 / 200	12	17	19	48		109	73	81								20-24	male								0
0	V0	SPIROTREAT_A	71	A_838	A_838	1	1	ITT-Sample	1	PP-Sample	Spiro 200	Spiro 100 / 200	8	12	19	39		130	80	75								25-29	male								0
0	V0	SPIROTREAT_A	72	A_855	A_855	1	1	ITT-Sample	1	PP-Sample	Spiro 200	Spiro 100 / 200	11	13	26	50		132	88	89								35-39	female								1
0	V0	SPIROTREAT_A	73	A_865	A_865	1	1	ITT-Sample	1	PP-Sample	Spiro 100	Spiro 100 / 200	12	12	23	47		122	79	81								35-39	female								1
0	V0	SPIROTREAT_A	74	A_866	A_866	1	1	ITT-Sample	1	PP-Sample	Placebo	Placebo	18	16	29	63		132	78	92								18-19	male								1
0	V0	SPIROTREAT_A	75	A_875	A_875	1	1	ITT-Sample	1	PP-Sample	Spiro 200	Spiro 100 / 200	15	10	22	47		115	70	108								20-24	male								1
0	V0	SPIROTREAT_A	76	A_876	A_876	1	1	ITT-Sample	1	PP-Sample	Spiro 100	Spiro 100 / 200	15	14	30	59		130	88	89								40-44	male								1
0	V0	SPIROTREAT_A	77	A_890	A_890	1	1	ITT-Sample	1	PP-Sample	Spiro 200	Spiro 100 / 200	12	10	23	45		129	89	98								25-29	female								1
0	V0	SPIROTREAT_A	78	A_892	A_892	1	1	ITT-Sample	1	PP-Sample	Spiro 100	Spiro 100 / 200	8	10	18	36		119	74	84								20-24	male								1
0	V0	SPIROTREAT_A	79	A_896	A_896	1	1	ITT-Sample	1	PP-Sample	Placebo	Placebo	9	12	18	39		133	82	65								40-44	male								1
0	V0	SPIROTREAT_A	80	A_902	A_902	1	1	ITT-Sample	1	PP-Sample	Spiro 200	Spiro 100 / 200	8	12	19	39		118	90	79								45-49	male								1
0	V0	SPIROTREAT_A	81	A_918	A_918	1	1	ITT-Sample	1	PP-Sample	Spiro 200	Spiro 100 / 200	16	20	30	66		131	69	107								20-24	male								1
0	V0	SPIROTREAT_A	82	A_938	A_938	3	1	ITT-Sample	1	PP-Sample	Spiro 100	Spiro 100 / 200	10	10	18	38		110	70	64								40-45	male								1
0	V0	SPIROTREAT_A	83	A_941	A_941	1	1	ITT-Sample	1	PP-Sample	Spiro 200	Spiro 100 / 200	14	15	32	61		118	83	71								35-39	male								1
0	V0	SPIROTREAT_A	84	A_945	A_945	1	1	ITT-Sample	1	PP-Sample	Spiro 200	Spiro 100 / 200	9	13	24	46		122	85	90								55-59	male								1
0	V0	SPIROTREAT_A	85	A_965	A_965	1	1	ITT-Sample	1	PP-Sample	Spiro 100	Spiro 100 / 200	18	15	34	67		109	81	85								20-24	male								1
0	V0	SPIROTREAT_A	86	A_972	A_972	1	1	ITT-Sample	0	no	Spiro 100	Spiro 100 / 200	19	15	28	62		138	100	79								40-44	male								1
0	V0	SPIROTREAT_A	87	A_977	A_977	1	1	ITT-Sample	1	PP-Sample	Spiro 100	Spiro 100 / 200	19	20	28	67		124	84	101								50-54	male								1
0	V0	SPIROTREAT_A	88	A_981	A_981	2	1	ITT-Sample	1	PP-Sample	Placebo	Placebo	13	15	36	64		111	77	67								30-34	female								1
0	V0	SPIROTREAT_A	89	A_993	A_993	1	1	ITT-Sample	1	PP-Sample	Placebo	Placebo	15	18	33	66		122	86	92								35-39	male								1
0	V0	SPIROTREAT_A	90	A_996	A_996	1	1	ITT-Sample	1	PP-Sample	Spiro 100	Spiro 100 / 200	8	11	20	39		120	84	92								25-29	male								1
1	V1	SPIROTREAT_A	1	A_111	A_111	1	1	ITT-Sample	1	PP-Sample	Placebo	Placebo	10	16	25	51		126	67	93	68	180		not collected		not collected	20.9	20-24	male	yes	100	98.7179	90.2778	0.954911	1.0324	0.865449	0
1	V1	SPIROTREAT_A	2	A_118	A_118	1	1	ITT-Sample	1	PP-Sample	Spiro 200	Spiro 100 / 200	20	21	34	75		135	84	98	95.5	175					31.2	30-34	male	yes	79.7619	17.9487	12.5	-1.45299	-1.54378	-1.77759	1
1	V1	SPIROTREAT_A	3	A_122	A_122	2	1	ITT-Sample	1	PP-Sample	Placebo	Placebo	15	14	25	54		119	75	83	59	165	97		82		21.7	55-59	male	yes	83.3333	53.8462	31.9444	-1.3578	-0.518982	-0.71208	1
1	V1	SPIROTREAT_A	4	A_153	A_153	1	1	ITT-Sample	0	no	Placebo	Placebo	10	14	23	47		121	96	100	103	179		not collected		not collected	32.1	30-34	male	yes	100	100	100	0.954911	1.56354	1.98477	0
1	V1	SPIROTREAT_A	5	A_155	A_155	2	0	no	0	no	Spiro 200	Spiro 100 / 200
1	V1	SPIROTREAT_A	6	A_158	A_158	2	1	ITT-Sample	0	no	Spiro 200	Spiro 100 / 200	8	9	21	38		160	102	96	116	174		not collected		not collected	38.6	50-54	female	yes	100	21.7949	22.2222	0.954911	-1.32865	-1.08414	1
1	V1	SPIROTREAT_A	7	A_189	A_189	1	1	ITT-Sample	1	PP-Sample	Spiro 100	Spiro 100 / 200	11	9	23	43		126	82	79	63	158		not collected		not collected	25.2	30-34	female	yes	98.8095	96.1538	83.3333	0.184306	0.652388	0.498794	0
1	V1	SPIROTREAT_A	8	A_190	A_190	1	1	ITT-Sample	0	no	Placebo	Placebo	9	8	24	41		121	71	99	84	193					22.5	25-29	male	yes	97.619	96.1538	93.0556	-0.166295	0.652388	1.02237	0
1	V1	SPIROTREAT_A	9	A_202	A_202	1	0	no	0	no	Spiro 100	Spiro 100 / 200	10	16	27	53		125	78	89	136	176	139		121		43.9	40-44	female	yes	66.6667	12.8205	16.6667
1	V1	SPIROTREAT_A	10	A_208	A_208	1	1	ITT-Sample	1	PP-Sample	Spiro 200	Spiro 100 / 200	8	8	16	32		127	80	65	84	183		not collected		not collected	25.1	35-39	male	yes	98.8095	100	97.2222	0.184306	1.56354	1.37281	0
1	V1	SPIROTREAT_A	11	A_213	A_213	1	1	ITT-Sample	0	no	Spiro 100	Spiro 100 / 200	17	20	35	72		101	68	89	79.2	171		not collected		not collected	27	30-34	male	yes	98.8095	82.0513	48.6111	0.184306	-0.0236496	-0.112563	1
1	V1	SPIROTREAT_A	12	A_242	A_242	2	0	no	0	no	Placebo	Placebo
1	V1	SPIROTREAT_A	13	A_252	A_252	1	1	ITT-Sample	1	PP-Sample	Spiro 100	Spiro 100 / 200	7	9	26	42		114	74	73	73	172		not collected		not collected	24.7	45-49	male	yes	17.8571	20.5128	23.6111	-2.82575	-1.38814	-1.00263	1
1	V1	SPIROTREAT_A	14	A_260	A_260	1	1	ITT-Sample	1	PP-Sample	Spiro 100	Spiro 100 / 200	13	16	31	60		107	69	65	76	170		not collected		not collected	26.3	20-24	male	yes	98.8095	98.7179	95.8333	0.184306	1.0324	1.18543	0
1	V1	SPIROTREAT_A	15	A_275	A_275	1	1	ITT-Sample	1	PP-Sample	Placebo	Placebo	10	22	29	61		116	83	106	102	180		not collected		not collected	31.5	30-34	male	yes	100	100	98.6111	0.954911	1.56354	1.58394	0
1	V1	SPIROTREAT_A	16	A_286	A_286	1	1	ITT-Sample	1	PP-Sample	Placebo	Placebo	10	15	27	52		125	80	82	77	183		not collected		not collected	23	20-24	male	yes	97.619	88.4615	48.6111	-0.166295	0.226574	-0.112563	1
1	V1	SPIROTREAT_A	17	A_289	A_289	1	1	ITT-Sample	1	PP-Sample	Spiro 200	Spiro 100 / 200	13	14	32	59		129	85	90	62.4	169					21.7	30-34	male	yes	98.8095	94.8718	88.8889	0.184306	0.553109	0.774425	0
1	V1	SPIROTREAT_A	18	A_297	A_297	3	1	ITT-Sample	1	PP-Sample	Placebo	Placebo	13	17	39	69		111	79	78	92	178		not collected		not collected	29	45-49	male	yes	100	97.4359	97.2222	0.954911	0.79859	1.37281	0
1	V1	SPIROTREAT_A	19	A_300	A_300	1	1	ITT-Sample	1	PP-Sample	Spiro 100	Spiro 100 / 200	12	10	24	46		143	103	85	99	186		not collected		not collected	28.6	35-39	male	yes	59.5238	34.6154	27.7778	-1.87118	-0.945626	-0.865449	1
1	V1	SPIROTREAT_A	20	A_306	A_306	1	1	ITT-Sample	1	PP-Sample	Spiro 200	Spiro 100 / 200	8	8	19	35		108	72	65	61	170		not collected		not collected	21.1	20-24	female	yes	94.0476	87.1795	77.7778	-0.704483	0.172293	0.375152	1
1	V1	SPIROTREAT_A	21	A_309	A_309	1	0	no	0	no	Placebo	Placebo
1	V1	SPIROTREAT_A	22	A_320	A_320	1	1	ITT-Sample	1	PP-Sample	Placebo	Placebo	12	15	25	52		143	92	96	90	179		not collected		not collected	28.1	35-39	male	yes	96.4286	47.4359	19.4444	-0.39425	-0.735124	-1.2346	1
1	V1	SPIROTREAT_A	23	A_322	A_322	1	1	ITT-Sample	1	PP-Sample	Spiro 100	Spiro 100 / 200	9	16	19	44		156	97	78	89	172		not collected		not collected	30.1	35-39	male	yes	47.619	12.8205	12.5	-1.94407	-1.69739	-1.77759	1
1	V1	SPIROTREAT_A	24	A_340	A_340	1	1	ITT-Sample	1	PP-Sample	Spiro 100	Spiro 100 / 200	10	17	24	51		136	74	74	90	175		not collected		not collected	29.4	20-24	male	yes	100	100	90.2778	0.954911	1.56354	0.865449	0
1	V1	SPIROTREAT_A	25	A_356	A_356	1	1	ITT-Sample	1	PP-Sample	Spiro 100	Spiro 100 / 200	14	19	33	66		123	69	72	70	178		not collected		not collected	22.1	45-49	male	yes	98.8095	20.5128	19.4444	0.184306	-1.38814	-1.2346	1
1	V1	SPIROTREAT_A	26	A_368	A_368	1	1	ITT-Sample	1	PP-Sample	Placebo	Placebo	12	8	20	40		130	81	73	91	180					28	30-34	male	yes	100	97.4359	48.6111	0.954911	0.79859	-0.112563	1
1	V1	SPIROTREAT_A	27	A_382	A_382	1	1	ITT-Sample	0	no	Placebo	Placebo	17	16	33	66		125	80	121	76	160		not collected		not collected	29.7	45-49	female	yes	78.5714	10.2564	11.1111	-1.5246	-1.90636	-2.02905	1
1	V1	SPIROTREAT_A	28	A_397	A_397	1	1	ITT-Sample	1	PP-Sample	Placebo	Placebo	10	13	23	46		129	88	105	95.7	176		not collected		not collected	30.9	35-39	male	yes	96.4286	93.5897	65.2778	-0.39425	0.419941	0.160304	1
1	V1	SPIROTREAT_A	29	A_402	A_402	3	1	ITT-Sample	1	PP-Sample	Spiro 200	Spiro 100 / 200	15	25	27	67		158	112	97	85	185		not collected		not collected	24.8	20-24	male	yes	94.0476	91.0256	31.9444	-0.704483	0.281533	-0.71208	1
1	V1	SPIROTREAT_A	30	A_405	A_405	1	1	ITT-Sample	1	PP-Sample	Spiro 200	Spiro 100 / 200	16	12	26	54		103	74	86	83	171		not collected		not collected	28.4	35-39	female	yes	100	20.5128	13.8889	0.954911	-1.38814	-1.58394	1
1	V1	SPIROTREAT_A	31	A_417	A_417	1	1	ITT-Sample	1	PP-Sample	Spiro 200	Spiro 100 / 200	8	12	24	44		106	66	71	61	162		not collected		not collected	23.2	50-54	female	yes	98.8095	97.4359	83.3333	0.184306	0.79859	0.498794	0
1	V1	SPIROTREAT_A	32	A_435	A_435	1	1	ITT-Sample	1	PP-Sample	Spiro 100	Spiro 100 / 200	11	19	28	58		120	79	91	65	159		not collected		not collected	25.7	55-59	male	yes	84.5238	33.3333	20.8333	-1.24736	-0.973734	-1.16188	1
1	V1	SPIROTREAT_A	33	A_451	A_451	1	1	ITT-Sample	1	PP-Sample	Spiro 100	Spiro 100 / 200	13	7	25	45		103	69	83	56.3	157					22.7	45-49	female	yes	94.0476	32.0513	22.2222	-0.704483	-1.01245	-1.08414	1
1	V1	SPIROTREAT_A	34	A_461	A_461	1	1	ITT-Sample	1	PP-Sample	Spiro 200	Spiro 100 / 200	10	9	20	39		125	77	74	107	187		not collected		not collected	30.5	35-39	male	yes	100	93.5897	84.7222	0.954911	0.419941	0.587894	0
1	V1	SPIROTREAT_A	35	A_475	A_475	1	1	ITT-Sample	1	PP-Sample	Spiro 100	Spiro 100 / 200	12	24	34	70		106	70	101	86	172					29.1	35-39	male	yes	98.8095	52.5641	22.2222	0.184306	-0.580881	-1.08414	1
1	V1	SPIROTREAT_A	36	A_480	A_480	1	1	ITT-Sample	0	no	Spiro 100	Spiro 100 / 200	9	12	19	40		134	93	78	66	160		not collected		not collected	25.8	50-54	female	yes	97.619	84.6154	45.8333	-0.166295	0.0532319	-0.202376	1
1	V1	SPIROTREAT_A	37	A_481	A_481	2	1	ITT-Sample	1	PP-Sample	Spiro 100	Spiro 100 / 200	16	12	35	63		164	92	73	91	160		not collected		not collected	35.5	50-54	female	yes	100	87.1795	87.5	0.954911	0.172293	0.71208	0
1	V1	SPIROTREAT_A	38	A_490	A_490	1	1	ITT-Sample	1	PP-Sample	Placebo	Placebo	16	19	34	69		120	82	80	72	183		not collected		not collected	21.4	18-19	male	yes	97.619	17.9487	16.6667	-0.166295	-1.54378	-1.37281	1
1	V1	SPIROTREAT_A	39	A_493	A_493	1	1	ITT-Sample	1	PP-Sample	Spiro 100	Spiro 100 / 200	11	15	24	50		129	88	99	103	183		not collected		not collected	30.6	25-29	male	yes	94.0476	33.3333	13.8889	-0.704483	-0.973734	-1.58394	1
1	V1	SPIROTREAT_A	40	A_523	A_523	1	1	ITT-Sample	1	PP-Sample	Placebo	Placebo	10	15	27	52		136	93	98	84	167		not collected		not collected	30.1	35-39	female	yes	98.8095	24.359	9.72222	0.184306	-1.28695	-2.45341	1
1	V1	SPIROTREAT_A	41	A_524	A_524	2	1	ITT-Sample	1	PP-Sample	Spiro 100	Spiro 100 / 200	10	9	25	44		121	76	61	93	170		not collected		not collected	32.1	35-39	female	yes	92.8571	62.8205	55.5556	-0.839938	-0.368817	-0.00591189	1
1	V1	SPIROTREAT_A	42	A_537	A_537	1	1	ITT-Sample	1	PP-Sample	Placebo	Placebo	11	15	20	46		145	96	86	76.4	181		not collected		not collected	23.3	50-54	male	yes	84.5238	12.8205	12.5	-1.24736	-1.69739	-1.77759	1
1	V1	SPIROTREAT_A	43	A_539	A_539	1	1	ITT-Sample	0	no	Spiro 200	Spiro 100 / 200	14	15	23	52		176	101	71	90	185		not collected		not collected	26.3	45-49	male	yes	98.8095	47.4359	36.1111	0.184306	-0.735124	-0.560011	1
1	V1	SPIROTREAT_A	44	A_541	A_541	3	1	ITT-Sample	0	no	Spiro 100	Spiro 100 / 200	8	9	22	39		110	60	104	54	153		not collected		not collected	23.1	20-24	female	yes	78.5714	30.7692	25	-1.5246	-1.05276	-0.945626	1
1	V1	SPIROTREAT_A	45	A_552	A_552	1	1	ITT-Sample	1	PP-Sample	Spiro 200	Spiro 100 / 200	13	19	22	54		103	67	90	95	187		not collected		not collected	27.2	35-39	male	yes	97.619	93.5897	62.5	-0.166295	0.419941	0.12447	1
1	V1	SPIROTREAT_A	46	A_553	A_553	1	1	ITT-Sample	0	no	Placebo	Placebo	18	17	36	71		100	64	86	86	188		not collected		not collected	24.3	40-44	male	yes	98.8095	60.2564	37.5	0.184306	-0.400648	-0.498794	1
1	V1	SPIROTREAT_A	47	A_578	A_578	1	1	ITT-Sample	1	PP-Sample	Spiro 100	Spiro 100 / 200	12	12	31	55		105	66	65	55	168					19.5	60-64	female	yes	65.4762	50	33.3333	-1.69739	-0.68193	-0.637829	1
1	V1	SPIROTREAT_A	48	A_594	A_594	1	1	ITT-Sample	1	PP-Sample	Spiro 200	Spiro 100 / 200	12	11	29	52		122	81	72	65	186		not collected		not collected	18.8	18-19	male	yes	95.2381	83.3333	62.5	-0.560011	0	0.12447	1
1	V1	SPIROTREAT_A	49	A_636	A_636	1	1	ITT-Sample	1	PP-Sample	Spiro 200	Spiro 100 / 200	14	16	31	61		125	75	87	95	172		not collected		not collected	32.1	25-29	male	yes	95.2381	29.4872	26.3889	-0.560011	-1.11663	-0.900368	1
1	V1	SPIROTREAT_A	50	A_641	A_641	1	1	ITT-Sample	1	PP-Sample	Spiro 100	Spiro 100 / 200	9	13	27	49		111	81	76	77.5	178		not collected		not collected	24.3	35-39	male	yes	94.0476	50	36.1111	-0.704483	-0.68193	-0.560011	1
1	V1	SPIROTREAT_A	51	A_650	A_650	1	1	ITT-Sample	1	PP-Sample	Placebo	Placebo	7	17	23	47		142	85	80	95.3	185		not collected		not collected	27.8	25-29	male	yes	100	100	97.2222	0.954911	1.56354	1.37281	0
1	V1	SPIROTREAT_A	52	A_662	A_662	1	1	ITT-Sample	1	PP-Sample	Spiro 200	Spiro 100 / 200	11	17	24	52		118	84	61	62	172		not collected		not collected	20.9	25-29	male	yes	100	94.8718	77.7778	0.954911	0.553109	0.375152	1
1	V1	SPIROTREAT_A	53	A_664	A_664	2	1	ITT-Sample	1	PP-Sample	Spiro 100	Spiro 100 / 200	17	19	33	69		131	94	86	92	175	107		117		30	50-54	male	yes	100	11.5385	11.1111	0.954911	-1.80705	-2.02905	1
1	V1	SPIROTREAT_A	54	A_668	A_668	1	1	ITT-Sample	0	no	Placebo	Placebo	20	15	32	67		142	91	65	92	191		not collected		not collected	25.2	40-44	male	yes	96.4286	66.6667	45.8333	-0.39425	-0.331104	-0.202376	1
1	V1	SPIROTREAT_A	55	A_669	A_669	2	1	ITT-Sample	1	PP-Sample	Spiro 200	Spiro 100 / 200	12	17	34	63		130	80	74	95	170		not collected		not collected	32.9	40-44	female	yes	100	97.4359	94.4444	0.954911	0.79859	1.09484	0
1	V1	SPIROTREAT_A	56	A_675	A_675	3	1	ITT-Sample	1	PP-Sample	Spiro 100	Spiro 100 / 200	9	36	49	94		137	99	90	114	168	131		112		40.4	40-44	female	yes	64.2857	73.0769	55.5556	-1.77759	-0.196346	-0.00591189	1
1	V1	SPIROTREAT_A	57	A_684	A_684	1	1	ITT-Sample	1	PP-Sample	Placebo	Placebo	14	14	28	56		120	75	74	157	189		not collected		not collected	44.1	30-34	male	yes	96.4286	94.8718	83.3333	-0.39425	0.553109	0.498794	0
1	V1	SPIROTREAT_A	58	A_701	A_701	1	1	ITT-Sample	1	PP-Sample	Spiro 100	Spiro 100 / 200	7	19	34	60		123	82	98	71.2	176		not collected		not collected	22.9	25-29	male	yes	100	98.7179	88.8889	0.954911	1.0324	0.774425	0
1	V1	SPIROTREAT_A	59	A_707	A_707	1	1	ITT-Sample	1	PP-Sample	Spiro 200	Spiro 100 / 200	10	12	20	42		127	84	55	50.3	165					18.4	35-39	female	yes	84.5238	12.8205	12.5	-1.24736	-1.69739	-1.77759	1
1	V1	SPIROTREAT_A	60	A_756	A_756	2	1	ITT-Sample	1	PP-Sample	Placebo	Placebo	11	15	27	53		120	85	65	115			not collected		not collected		45-49	male	yes	100	100	97.2222	0.954911	1.56354	1.37281	0
1	V1	SPIROTREAT_A	61	A_762	A_762	1	1	ITT-Sample	1	PP-Sample	Placebo	Placebo	12	20	29	61		124	75	74	71	176		not collected		not collected	22.9	50-54	male	yes	45.2381	3.84615	13.8889	-2.02905	-2.82575	-1.58394	1
1	V1	SPIROTREAT_A	62	A_768	A_768	1	1	ITT-Sample	1	PP-Sample	Placebo	Placebo	10	11	19	40		128	80	97	99.8	158		not collected		not collected	40	55-59	female	yes	92.8571	51.2821	33.3333	-0.839938	-0.6306	-0.637829	1
1	V1	SPIROTREAT_A	63	A_778	A_778	1	0	no	0	no	Spiro 200	Spiro 100 / 200	9	8	20	37												35-39	male	yes	97.619	58.9744	37.5
1	V1	SPIROTREAT_A	64	A_783	A_783	1	0	no	0	no	Placebo	Placebo
1	V1	SPIROTREAT_A	65	A_785	A_785	2	1	ITT-Sample	1	PP-Sample	Spiro 200	Spiro 100 / 200	14	13	21	48		127	96	66	81.5	180		not collected		not collected	25	50-54	male	yes	86.9048	50	31.9444	-1.10567	-0.68193	-0.71208	1
1	V1	SPIROTREAT_A	66	A_801	A_801	1	1	ITT-Sample	1	PP-Sample	Placebo	Placebo	7	10	16	33		115	81	80	79.9	164		not collected		not collected	29.7	50-54	female	yes	39.2857	30.7692	30.5556	-2.26382	-1.05276	-0.782429	1
1	V1	SPIROTREAT_A	67	A_809	A_809	1	1	ITT-Sample	1	PP-Sample	Spiro 200	Spiro 100 / 200	12	16	32	60		120	87	87	70	178		not collected		not collected	22.1	20-24	male	yes	97.619	93.5897	91.6667	-0.166295	0.419941	0.945626	0
1	V1	SPIROTREAT_A	68	A_819	A_819	1	1	ITT-Sample	1	PP-Sample	Spiro 200	Spiro 100 / 200	13	17	26	56		115	83	80	93.7	170		not collected		not collected	32.4	45-49	female	yes	100	97.4359	68.0556	0.954911	0.79859	0.196346	1
1	V1	SPIROTREAT_A	69	A_829	A_829	2	1	ITT-Sample	1	PP-Sample	Spiro 200	Spiro 100 / 200	10	21	28	59		117	69	94	89.6	189		not collected		not collected	25	30-34	male	yes	98.8095	98.7179	88.8889	0.184306	1.0324	0.774425	0
1	V1	SPIROTREAT_A	70	A_837	A_837	1	1	ITT-Sample	1	PP-Sample	Spiro 100	Spiro 100 / 200	12	17	19	48		109	73	81	89	180		not collected		not collected	27.5	20-24	male	yes	100	98.7179	90.2778	0.954911	1.0324	0.865449	0
1	V1	SPIROTREAT_A	71	A_838	A_838	1	1	ITT-Sample	1	PP-Sample	Spiro 200	Spiro 100 / 200	8	12	19	39		138	99	79	105	183		not collected		not collected	31.3	25-29	male	yes	97.619	78.2051	84.7222	-0.166295	-0.106615	0.587894	0
1	V1	SPIROTREAT_A	72	A_855	A_855	1	1	ITT-Sample	1	PP-Sample	Spiro 200	Spiro 100 / 200	11	13	26	50		132	88	89	60	165		not collected		not collected	22	35-39	female	yes	95.2381	60.2564	47.2222	-0.560011	-0.400648	-0.154319	1
1	V1	SPIROTREAT_A	73	A_865	A_865	1	1	ITT-Sample	1	PP-Sample	Spiro 100	Spiro 100 / 200	12	12	23	47		123	79	81	67.5	159					26.7	35-39	female	yes	98.8095	78.2051	48.6111	0.184306	-0.106615	-0.112563	1
1	V1	SPIROTREAT_A	74	A_866	A_866	1	1	ITT-Sample	1	PP-Sample	Placebo	Placebo	18	16	29	63		143	96	84	66	175		not collected		not collected	21.6	18-19	male	yes	92.8571	80.7692	77.7778	-0.839938	-0.0473125	0.375152	1
1	V1	SPIROTREAT_A	75	A_875	A_875	1	1	ITT-Sample	1	PP-Sample	Spiro 200	Spiro 100 / 200	15	10	22	47		112	60	109	72.5	186		not collected		not collected	20.9	20-24	male	yes	98.8095	85.8974	45.8333	0.184306	0.118514	-0.202376	1
1	V1	SPIROTREAT_A	76	A_876	A_876	1	1	ITT-Sample	1	PP-Sample	Spiro 100	Spiro 100 / 200	15	14	30	59		122	83	81	79	169		not collected		not collected	27.6	40-44	male	yes	100	89.7436	70.8333	0.954911	0.263127	0.226574	1
1	V1	SPIROTREAT_A	77	A_890	A_890	1	1	ITT-Sample	1	PP-Sample	Spiro 200	Spiro 100 / 200	12	10	23	45		129	89	98	100.6	179		not collected		not collected	31.2	25-29	female	yes	97.619	7.69231	22.2222	-0.166295	-2.13185	-1.08414	1
1	V1	SPIROTREAT_A	78	A_892	A_892	1	1	ITT-Sample	1	PP-Sample	Spiro 100	Spiro 100 / 200	8	10	18	36		119	74	84	84.8	184		not collected		not collected	25	20-24	male	yes	100	87.1795	58.3333	0.954911	0.172293	0.0354786	1
1	V1	SPIROTREAT_A	79	A_896	A_896	1	1	ITT-Sample	1	PP-Sample	Placebo	Placebo	9	12	18	39		130	82	65	95.3	165		not collected		not collected	35	40-44	male	yes	100	92.3077	45.8333	0.954911	0.312426	-0.202376	1
1	V1	SPIROTREAT_A	80	A_902	A_902	1	1	ITT-Sample	1	PP-Sample	Spiro 200	Spiro 100 / 200	8	12	19	39		107	74	83	86	180		not collected		not collected	26.5	45-49	male	yes	100	97.4359	43.0556	0.954911	0.79859	-0.287689	1
1	V1	SPIROTREAT_A	81	A_918	A_918	1	1	ITT-Sample	1	PP-Sample	Spiro 200	Spiro 100 / 200	16	20	30	66		113	70	68	88.9	174					29.4	20-24	male	yes	94.0476	75.641	40.2778	-0.704483	-0.166295	-0.375152	1
1	V1	SPIROTREAT_A	82	A_938	A_938	3	1	ITT-Sample	1	PP-Sample	Spiro 100	Spiro 100 / 200						112	74	72	85	175		not collected		not collected	28.1	40-44	male	yes	96.4286	84.6154	70.8333	-0.39425	0.0532319	0.226574	1
1	V1	SPIROTREAT_A	83	A_941	A_941	1	1	ITT-Sample	1	PP-Sample	Spiro 200	Spiro 100 / 200	14	15	32	61		118	83	71	99.8	191		not collected		not collected	27.4	35-39	male	yes	100	78.2051	75	0.954911	-0.106615	0.269252	1
1	V1	SPIROTREAT_A	84	A_945	A_945	1	1	ITT-Sample	1	PP-Sample	Spiro 200	Spiro 100 / 200	9	13	24	46		122	85	90	94.5	186		not collected		not collected	27.5	55-59	male	yes	96.4286	53.8462	45.8333	-0.39425	-0.518982	-0.202376	1
1	V1	SPIROTREAT_A	85	A_965	A_965	1	1	ITT-Sample	1	PP-Sample	Spiro 100	Spiro 100 / 200	19	16	34	69		116	81	63	58	180		not collected		not collected	17.9	20-24	male	yes	98.8095	69.2308	66.6667	0.184306	-0.269252	0.178296	1
1	V1	SPIROTREAT_A	86	A_972	A_972	1	1	ITT-Sample	0	no	Spiro 100	Spiro 100 / 200	19	15	28	62		138	100	79	74.3	184		not collected		not collected	21.9	40-44	male	yes	95.2381	84.6154	80.5556	-0.560011	0.0532319	0.419941	1
1	V1	SPIROTREAT_A	87	A_977	A_977	1	1	ITT-Sample	1	PP-Sample	Spiro 100	Spiro 100 / 200	19	20	28	67		124	84	101	83	193		not collected		not collected	22.3	50-54	male	yes	98.8095	88.4615	61.1111	0.184306	0.226574	0.0887944	1
1	V1	SPIROTREAT_A	88	A_981	A_981	2	1	ITT-Sample	1	PP-Sample	Placebo	Placebo	13	15	36	64		111	77	67	82.5	167		not collected		not collected	29.6	30-34	female	yes	95.2381	32.0513	25	-0.560011	-1.01245	-0.945626	1
1	V1	SPIROTREAT_A	89	A_993	A_993	1	1	ITT-Sample	1	PP-Sample	Placebo	Placebo	15	18	33	66		122	86	92	122	190		not collected		not collected	33.8	35-39	male	yes	97.619	43.5897	36.1111	-0.166295	-0.79859	-0.560011	1
1	V1	SPIROTREAT_A	90	A_996	A_996	1	1	ITT-Sample	1	PP-Sample	Spiro 100	Spiro 100 / 200	8	11	20	39		120	84	92											100	96.1538	75	0.954911	0.652388	0.269252	1
10	V10	SPIROTREAT_A	1	A_111	A_111	1	1	ITT-Sample	1	PP-Sample	Placebo	Placebo	10	14	22	46		122	77	78	68	180		not collected		not collected	20.9	20-24	male	yes	98.8095	98.7179	95.8333	0.184306	1.0324	1.18543	0
10	V10	SPIROTREAT_A	2	A_118	A_118	1	1	ITT-Sample	1	PP-Sample	Spiro 200	Spiro 100 / 200	23	21	36	80		125	70	90	93	175		not collected		not collected	30.4	30-34	male	yes	100	66.6667	50	0.954911	-0.331104	-0.0710019	1
10	V10	SPIROTREAT_A	3	A_122	A_122	2	1	ITT-Sample	1	PP-Sample	Placebo	Placebo	11	10	19	40		142	94	77	57	165	99		84		20.9	55-59	male	yes	85.7143	80.7692	44.4444	-1.15035	-0.0473125	-0.250906	1
10	V10	SPIROTREAT_A	4	A_153	A_153	1	1	ITT-Sample	0	no	Placebo	Placebo	10	14	26	50		138	90	103	105	179	111		113		32.4	30-34	male	yes	100	100	100	0.954911	1.56354	1.98477	0
10	V10	SPIROTREAT_A	5	A_155	A_155	2	0	no	0	no	Spiro 200	Spiro 100 / 200																	male
10	V10	SPIROTREAT_A	6	A_158	A_158	2	1	ITT-Sample	0	no	Spiro 200	Spiro 100 / 200	13	13	24	50		138	84	77	116	174		not collected		not collected	38.3	50-54		yes	98.8095	51.2821	40.2778	0.184306	-0.6306	-0.375152	1
10	V10	SPIROTREAT_A	7	A_189	A_189	1	1	ITT-Sample	1	PP-Sample	Spiro 100	Spiro 100 / 200	9	9	23	41		128	87	70	63	158		not collected		not collected	25.2	30-34	female	yes	100	97.4359	88.8889	0.954911	0.79859	0.774425	0
10	V10	SPIROTREAT_A	8	A_190	A_190	1	1	ITT-Sample	0	no	Placebo	Placebo																25-29	female								0
10	V10	SPIROTREAT_A	9	A_202	A_202	1	0	no	0	no	Spiro 100	Spiro 100 / 200																40-44	male
10	V10	SPIROTREAT_A	10	A_208	A_208	1	1	ITT-Sample	1	PP-Sample	Spiro 200	Spiro 100 / 200	9	8	19	36		128	84	74	81.4	183		not collected		not collected	24.2	35-39	female	yes	100	100	87.5	0.954911	1.56354	0.71208	0
10	V10	SPIROTREAT_A	11	A_213	A_213	1	1	ITT-Sample	0	no	Spiro 100	Spiro 100 / 200	15	19	35	69		113	71	79	77.8	171		not collected		not collected	26.6	30-34	male	yes	100	98.7179	61.1111	0.954911	1.0324	0.0887944	1
10	V10	SPIROTREAT_A	12	A_242	A_242	2	0	no	0	no	Placebo	Placebo																	male
10	V10	SPIROTREAT_A	13	A_252	A_252	1	1	ITT-Sample	1	PP-Sample	Spiro 100	Spiro 100 / 200	7	11	22	40		122	78	84	73	172		not collected		not collected	24.7	45-49		yes	89.2857	29.4872	19.4444	-1.02237	-1.11663	-1.2346	1
10	V10	SPIROTREAT_A	14	A_260	A_260	1	1	ITT-Sample	1	PP-Sample	Spiro 100	Spiro 100 / 200	11	17	26	54		117	74	66	76	170		not collected		not collected	26.3	20-24	male	yes	98.8095	100	83.3333	0.184306	1.56354	0.498794	0
10	V10	SPIROTREAT_A	15	A_275	A_275	1	1	ITT-Sample	1	PP-Sample	Placebo	Placebo	10	15	21	46		133	83	98	103	180		not collected		not collected	31.8	30-34	male	yes	96.4286	60.2564	40.2778	-0.39425	-0.400648	-0.375152	0
10	V10	SPIROTREAT_A	16	A_286	A_286	1	1	ITT-Sample	1	PP-Sample	Placebo	Placebo																20-24	male								1
10	V10	SPIROTREAT_A	17	A_289	A_289	1	1	ITT-Sample	1	PP-Sample	Spiro 200	Spiro 100 / 200	9	13	22	44		133	84	103	61.8	169		not collected		not collected	21.7	30-34	male	yes	98.8095	100	95.8333	0.184306	1.56354	1.18543	0
10	V10	SPIROTREAT_A	18	A_297	A_297	3	1	ITT-Sample	1	PP-Sample	Placebo	Placebo	14	13	39	66		114	68	83	92	178	107		106		29	45-49	male	no							0
10	V10	SPIROTREAT_A	19	A_300	A_300	1	1	ITT-Sample	1	PP-Sample	Spiro 100	Spiro 100 / 200	12	11	30	53		141	89	111	98.6	186		not collected		not collected	28.5	35-39	male	yes	92.8571	69.2308	37.5	-0.839938	-0.269252	-0.498794	1
10	V10	SPIROTREAT_A	20	A_306	A_306	1	1	ITT-Sample	1	PP-Sample	Spiro 200	Spiro 100 / 200	7	7	17	31		94	68	89	61	170		not collected		not collected	21.1	20-24	male	yes	100	98.7179	100	0.954911	1.0324	1.98477	1
10	V10	SPIROTREAT_A	21	A_309	A_309	1	0	no	0	no	Placebo	Placebo																	female
10	V10	SPIROTREAT_A	22	A_320	A_320	1	1	ITT-Sample	1	PP-Sample	Placebo	Placebo	10	15	22	47		126	88	96	87	179		not collected		not collected	27.2	35-39		yes	95.2381	79.4872	44.4444	-0.560011	-0.0710019	-0.250906	1
10	V10	SPIROTREAT_A	23	A_322	A_322	1	1	ITT-Sample	1	PP-Sample	Spiro 100	Spiro 100 / 200	7	8	18	33		129	86	57	90.1	172		not collected		not collected	30.4	35-39	male	yes	83.3333	6.41026	11.1111	-1.3578	-2.26382	-2.02905	1
10	V10	SPIROTREAT_A	24	A_340	A_340	1	1	ITT-Sample	1	PP-Sample	Spiro 100	Spiro 100 / 200	8	14	21	43		107	71	96	93	175		not collected		not collected	30.4	20-24	male	yes	100	98.7179	100	0.954911	1.0324	1.98477	0
10	V10	SPIROTREAT_A	25	A_356	A_356	1	1	ITT-Sample	1	PP-Sample	Spiro 100	Spiro 100 / 200	14	20	34	68		107	69	62	69	178		not collected		not collected	21.4	45-49	male	yes	98.8095	10.2564	9.72222	0.184306	-1.90636	-2.45341	1
10	V10	SPIROTREAT_A	26	A_368	A_368	1	1	ITT-Sample	1	PP-Sample	Placebo	Placebo	8	10	21	39		113	73	74	89	180		not collected		not collected	27.5	30-34	male	yes	100	93.5897	58.3333	0.954911	0.419941	0.0354786	1
10	V10	SPIROTREAT_A	27	A_382	A_382	1	1	ITT-Sample	0	no	Placebo	Placebo																45-49	male								1
10	V10	SPIROTREAT_A	28	A_397	A_397	1	1	ITT-Sample	1	PP-Sample	Placebo	Placebo	10	19	32	61		134	86	116	97.3	176		not collected		not collected	31.4	35-39	female	yes	98.8095	100	76.3889	0.184306	1.56354	0.324865	1
10	V10	SPIROTREAT_A	29	A_402	A_402	3	1	ITT-Sample	1	PP-Sample	Spiro 200	Spiro 100 / 200	11	15	29	55		115	70	108	81	185		not collected		not collected	23.7	20-24	male	yes	95.2381	97.4359	16.6667	-0.560011	0.79859	-1.37281	1
10	V10	SPIROTREAT_A	30	A_405	A_405	1	1	ITT-Sample	1	PP-Sample	Spiro 200	Spiro 100 / 200	14	11	27	52		113	55	79	81.7	171		not collected		not collected	27.9	35-39	male	yes	100	76.9231	76.3889	0.954911	-0.142364	0.324865	1
10	V10	SPIROTREAT_A	31	A_417	A_417	1	1	ITT-Sample	1	PP-Sample	Spiro 200	Spiro 100 / 200	9	7	19	35		98	63	64	60	162		not collected		not collected	22.9	50-54	female	yes	84.5238	51.2821	48.6111	-1.24736	-0.6306	-0.112563	0
10	V10	SPIROTREAT_A	32	A_435	A_435	1	1	ITT-Sample	1	PP-Sample	Spiro 100	Spiro 100 / 200	12	20	28	60		103	72	91	65	159		not collected		not collected	25.7	55-59	female	yes	88.0952	29.4872	23.6111	-1.07356	-1.11663	-1.00263	1
10	V10	SPIROTREAT_A	33	A_451	A_451	1	1	ITT-Sample	1	PP-Sample	Spiro 100	Spiro 100 / 200	7	7	18	32		108	73	75	56.4	157					22.7	45-49	male	yes	78.5714	44.8718	33.3333	-1.5246	-0.774425	-0.637829	1
10	V10	SPIROTREAT_A	34	A_461	A_461	1	1	ITT-Sample	1	PP-Sample	Spiro 200	Spiro 100 / 200	10	8	18	36		130	88	82	103	187		not collected		not collected	29.4	35-39	female	yes	100	92.3077	75	0.954911	0.312426	0.269252	0
10	V10	SPIROTREAT_A	35	A_475	A_475	1	1	ITT-Sample	1	PP-Sample	Spiro 100	Spiro 100 / 200	10	17	24	51		111	69	81	82.8	172		not collected		not collected	28	35-39	male	yes	98.8095	58.9744	30.5556	0.184306	-0.439392	-0.782429	1
10	V10	SPIROTREAT_A	36	A_480	A_480	1	1	ITT-Sample	0	no	Spiro 100	Spiro 100 / 200	8	7	16	31		119	80	85	65	160		not collected		not collected	25.4	50-54	male	yes	97.619	84.6154	81.9444	-0.166295	0.0532319	0.439392	1
10	V10	SPIROTREAT_A	37	A_481	A_481	2	1	ITT-Sample	1	PP-Sample	Spiro 100	Spiro 100 / 200	14	16	37	67		138	84	77	90	160		not collected		not collected	35.1	50-54	female	yes	100	87.1795	83.3333	0.954911	0.172293	0.498794	0
10	V10	SPIROTREAT_A	38	A_490	A_490	1	1	ITT-Sample	1	PP-Sample	Placebo	Placebo	12	17	29	58		134	80	74	76.3	183		not collected		not collected	22.7	18-19	female	yes	97.619	26.9231	27.7778	-0.166295	-1.20965	-0.865449	1
10	V10	SPIROTREAT_A	39	A_493	A_493	1	1	ITT-Sample	1	PP-Sample	Spiro 100	Spiro 100 / 200	11	16	26	53		125	88	97	100	183		not collected		not collected	29.9	25-29	male	yes	84.5238	55.1282	18.0556	-1.24736	-0.472188	-1.3006	1
10	V10	SPIROTREAT_A	40	A_523	A_523	1	1	ITT-Sample	1	PP-Sample	Placebo	Placebo	12	14	34	60		110	78	90	85	167		not collected		not collected	30.5	35-39	male	yes	85.7143	35.8974	15.2778	-1.15035	-0.927295	-1.47019	1
10	V10	SPIROTREAT_A	41	A_524	A_524	2	1	ITT-Sample	1	PP-Sample	Spiro 100	Spiro 100 / 200	9	9	24	42		121	77	75	95	167	117		111		34.1	35-39	female	yes	98.8095	85.8974	62.5	0.184306	0.118514	0.12447	1
10	V10	SPIROTREAT_A	42	A_537	A_537	1	1	ITT-Sample	1	PP-Sample	Placebo	Placebo	18	18	36	72		156	89	94	72.2	181		not collected		not collected	22	50-54	female	yes	97.619	29.4872	26.3889	-0.166295	-1.11663	-0.900368	1
10	V10	SPIROTREAT_A	43	A_539	A_539	1	1	ITT-Sample	0	no	Spiro 200	Spiro 100 / 200	14	14	25	53		148	96	80	90	185		not collected		not collected	26.3	45-49	male	yes	97.619	47.4359	40.2778	-0.166295	-0.735124	-0.375152	1
10	V10	SPIROTREAT_A	44	A_541	A_541	3	1	ITT-Sample	0	no	Spiro 100	Spiro 100 / 200	8	10	26	44		100	74	72	53	153		not collected		not collected	22.6	20-24	male	yes	92.8571	42.3077	33.3333	-0.839938	-0.831555	-0.637829	1
10	V10	SPIROTREAT_A	45	A_552	A_552	1	1	ITT-Sample	1	PP-Sample	Spiro 200	Spiro 100 / 200	10	13	18	41		114	74	105	95	187		not collected		not collected	27.2	35-39	female	yes	100	94.8718	95.8333	0.954911	0.553109	1.18543	1
10	V10	SPIROTREAT_A	46	A_553	A_553	1	1	ITT-Sample	0	no	Placebo	Placebo	14	16	31	61		114	66	85	85.5	188		not collected		not collected	24.1	40-44	male	yes	98.8095	56.4103	38.8889	0.184306	-0.459011	-0.445913	1
10	V10	SPIROTREAT_A	47	A_578	A_578	1	1	ITT-Sample	1	PP-Sample	Spiro 100	Spiro 100 / 200	12	13	28	53		111	76	64	55	168		not collected		not collected	19.5	60-64	male	yes	71.4286	42.3077	30.5556	-1.60501	-0.831555	-0.782429	1
10	V10	SPIROTREAT_A	48	A_594	A_594	1	1	ITT-Sample	1	PP-Sample	Spiro 200	Spiro 100 / 200	12	11	28	51		123	83	71	65	186		not collected		not collected	18.8	18-19	female	yes	100	93.5897	81.9444	0.954911	0.419941	0.439392	1
10	V10	SPIROTREAT_A	49	A_636	A_636	1	1	ITT-Sample	1	PP-Sample	Spiro 200	Spiro 100 / 200	11	15	30	56		125	81	95	93.5	172		not collected		not collected	31.8	25-29	male	yes	92.8571	43.5897	25	-0.839938	-0.79859	-0.945626	1
10	V10	SPIROTREAT_A	50	A_641	A_641	1	1	ITT-Sample	1	PP-Sample	Spiro 100	Spiro 100 / 200	11	20	28	59		114	76	90	77	178		not collected		not collected	24.3	35-39	male	yes	91.6667	64.1026	41.6667	-0.936421	-0.35619	-0.324865	1
10	V10	SPIROTREAT_A	51	A_650	A_650	1	1	ITT-Sample	1	PP-Sample	Placebo	Placebo	7	17	23	47		114	75	62	95	185		not collected		not collected	27.7	25-29	male	yes	100	100	100	0.954911	1.56354	1.98477	0
10	V10	SPIROTREAT_A	52	A_662	A_662	1	1	ITT-Sample	1	PP-Sample	Spiro 200	Spiro 100 / 200	9	14	23	46		114	68	75	62.2	172		not collected		not collected	21	25-29	male	yes	98.8095	93.5897	86.1111	0.184306	0.419941	0.659719	1
10	V10	SPIROTREAT_A	53	A_664	A_664	2	1	ITT-Sample	1	PP-Sample	Spiro 100	Spiro 100 / 200	14	13	23	50		103	70	97	91	175	119		112		29.7	50-54	male	yes	100	71.7949	41.6667	0.954911	-0.226574	-0.324865	1
10	V10	SPIROTREAT_A	54	A_668	A_668	1	1	ITT-Sample	0	no	Placebo	Placebo	18	14	30	62		129	78	61	92	191		not collected		not collected	25.2	40-44	male	yes	96.4286	66.6667	45.8333	-0.39425	-0.331104	-0.202376	1
10	V10	SPIROTREAT_A	55	A_669	A_669	2	1	ITT-Sample	1	PP-Sample	Spiro 200	Spiro 100 / 200	9	14	33	56		122	88	72	95	170		not collected		not collected	32.8	40-44	male	yes	100	98.7179	100	0.954911	1.0324	1.98477	0
10	V10	SPIROTREAT_A	56	A_675	A_675	3	1	ITT-Sample	1	PP-Sample	Spiro 100	Spiro 100 / 200	7	8	17	32		124	79	72	114	168	118		126		40.4	40-44	female	yes	64.2857	73.0769	55.5556	-1.77759	-0.196346	-0.00591189	1
10	V10	SPIROTREAT_A	57	A_684	A_684	1	1	ITT-Sample	1	PP-Sample	Placebo	Placebo	20	14	29	63		147	96	80	155	189		not collected		not collected	43.3	30-34	female	yes	100	94.8718	91.6667	0.954911	0.553109	0.945626	0
10	V10	SPIROTREAT_A	58	A_701	A_701	1	1	ITT-Sample	1	PP-Sample	Spiro 100	Spiro 100 / 200	10	11	27	48		118	80	71	71	176		not collected		not collected	22.9	25-29	male	yes	96.4286	69.2308	61.1111	-0.39425	-0.269252	0.0887944	0
10	V10	SPIROTREAT_A	59	A_707	A_707	1	1	ITT-Sample	1	PP-Sample	Spiro 200	Spiro 100 / 200	8	10	19	37		113	74	80	50.6	165		not collected		not collected	18.6	35-39	male	yes	100	87.1795	63.8889	0.954911	0.172293	0.148339	1
10	V10	SPIROTREAT_A	60	A_756	A_756	2	1	ITT-Sample	1	PP-Sample	Placebo	Placebo	9	17	26	52		111	76	66	115	178		not collected		not collected	36.3	45-49	female	yes	100	100	100	0.954911	1.56354	1.98477	0
10	V10	SPIROTREAT_A	61	A_762	A_762	1	1	ITT-Sample	1	PP-Sample	Placebo	Placebo	11	22	23	56		118	84	78	72	176		not collected		not collected	23.4	50-54	male	yes	92.8571	19.2308	13.8889	-0.839938	-1.45299	-1.58394	1
10	V10	SPIROTREAT_A	62	A_768	A_768	1	1	ITT-Sample	1	PP-Sample	Placebo	Placebo	10	10	17	37		137	84	94	101.4	158		not collected		not collected	40.5	55-59	male	yes	100	53.8462	33.3333	0.954911	-0.518982	-0.637829	1
10	V10	SPIROTREAT_A	63	A_778	A_778	1	0	no	0	no	Spiro 200	Spiro 100 / 200																35-39	female
10	V10	SPIROTREAT_A	64	A_783	A_783	1	0	no	0	no	Placebo	Placebo																	male
10	V10	SPIROTREAT_A	65	A_785	A_785	2	1	ITT-Sample	1	PP-Sample	Spiro 200	Spiro 100 / 200																50-54									1
10	V10	SPIROTREAT_A	66	A_801	A_801	1	1	ITT-Sample	1	PP-Sample	Placebo	Placebo	7	10	16	33		103	82	94	80.1	164		not collected		not collected	29.7	50-54	male	yes	94.0476	67.9487	38.8889	-0.704483	-0.300034	-0.445913	1
10	V10	SPIROTREAT_A	67	A_809	A_809	1	1	ITT-Sample	1	PP-Sample	Spiro 200	Spiro 100 / 200	8	11	25	44		127	86	90	70	178		not collected		not collected	22.1	20-24	female	yes	97.619	100	97.2222	-0.166295	1.56354	1.37281	0
10	V10	SPIROTREAT_A	68	A_819	A_819	1	1	ITT-Sample	1	PP-Sample	Spiro 200	Spiro 100 / 200	13	16	27	56		132	89	87	93	170		not collected		not collected	32.2	45-49	male	yes	89.2857	70.5128	66.6667	-1.02237	-0.24481	0.178296	1
10	V10	SPIROTREAT_A	69	A_829	A_829	2	1	ITT-Sample	1	PP-Sample	Spiro 200	Spiro 100 / 200	8	14	20	42		116	81	77	94	189		not collected		not collected	26.3	30-34	female	yes	100	100	97.2222	0.954911	1.56354	1.37281	0
10	V10	SPIROTREAT_A	70	A_837	A_837	1	1	ITT-Sample	1	PP-Sample	Spiro 100	Spiro 100 / 200	9	13	16	38		125	77	85	89	180		not collected		not collected	27.5	20-24	male	yes	100	98.7179	100	0.954911	1.0324	1.98477	0
10	V10	SPIROTREAT_A	71	A_838	A_838	1	1	ITT-Sample	1	PP-Sample	Spiro 200	Spiro 100 / 200	7	12	19	38		130	86	89	103	183		not collected		not collected	30.7	25-29	male	yes	100	92.3077	95.8333	0.954911	0.312426	1.18543	0
10	V10	SPIROTREAT_A	72	A_855	A_855	1	1	ITT-Sample	1	PP-Sample	Spiro 200	Spiro 100 / 200	10	8	21	39		107	75	70	59	168		not collected		not collected	20.9	35-39	male	yes	98.8095	84.6154	59.7222	0.184306	0.0532319	0.0591531	1
10	V10	SPIROTREAT_A	73	A_865	A_865	1	1	ITT-Sample	1	PP-Sample	Spiro 100	Spiro 100 / 200	14	11	29	54		119	72	82	65.9	159		not collected		not collected	26.1	35-39	female	yes	98.8095	53.8462	59.7222	0.184306	-0.518982	0.0591531	1
10	V10	SPIROTREAT_A	74	A_866	A_866	1	1	ITT-Sample	1	PP-Sample	Placebo	Placebo																18-19	female								1
10	V10	SPIROTREAT_A	75	A_875	A_875	1	1	ITT-Sample	1	PP-Sample	Spiro 200	Spiro 100 / 200	11	9	20	40		129	84	75	72	186		not collected		not collected	20.8	20-24	male	yes	96.4286	93.5897	38.8889	-0.39425	0.419941	-0.445913	1
10	V10	SPIROTREAT_A	76	A_876	A_876	1	1	ITT-Sample	1	PP-Sample	Spiro 100	Spiro 100 / 200	9	8	19	36		127	90	81	80	169		not collected		not collected	28	40-44	male	yes	100	97.4359	94.4444	0.954911	0.79859	1.09484	1
10	V10	SPIROTREAT_A	77	A_890	A_890	1	1	ITT-Sample	1	PP-Sample	Spiro 200	Spiro 100 / 200	21	9	31	61		135	93	101	99.2	179		not collected		not collected	30.9	25-29	male	yes	36.9048	17.9487	16.6667	-2.45341	-1.54378	-1.37281	1
10	V10	SPIROTREAT_A	78	A_892	A_892	1	1	ITT-Sample	1	PP-Sample	Spiro 100	Spiro 100 / 200	8	9	19	36		131	78	105	85	184		not collected		not collected	25.1	20-24	female	yes	100	100	79.1667	0.954911	1.56354	0.407062	1
10	V10	SPIROTREAT_A	79	A_896	A_896	1	1	ITT-Sample	1	PP-Sample	Placebo	Placebo	7	11	16	34		130	83	83	97	165		not collected		not collected	35.6	40-44	male	yes	98.8095	94.8718	51.3889	0.184306	0.553109	-0.0413948	1
10	V10	SPIROTREAT_A	80	A_902	A_902	1	1	ITT-Sample	1	PP-Sample	Spiro 200	Spiro 100 / 200	8	17	20	45		105	96	83	87	180		not collected		not collected	26.8	45-49	male	yes	98.8095	93.5897	69.4444	0.184306	0.419941	0.208414	1
10	V10	SPIROTREAT_A	81	A_918	A_918	1	1	ITT-Sample	1	PP-Sample	Spiro 200	Spiro 100 / 200	15	12	32	59		105	74	87	88.3	174		not collected		not collected	29.1	20-24	male	yes	98.8095	97.4359	93.0556	0.184306	0.79859	1.02237	1
10	V10	SPIROTREAT_A	82	A_938	A_938	3	1	ITT-Sample	1	PP-Sample	Spiro 100	Spiro 100 / 200	7	8	17	32		112	78	96	86	175		not collected		not collected	28.1	40-44	male	yes	94.0476	97.4359	84.7222	-0.704483	0.79859	0.587894	1
10	V10	SPIROTREAT_A	83	A_941	A_941	1	1	ITT-Sample	1	PP-Sample	Spiro 200	Spiro 100 / 200	15	19	33	67		128	85	70	101	191		not collected		not collected	27.7	35-39	male	yes	95.2381	89.7436	76.3889	-0.560011	0.263127	0.324865	1
10	V10	SPIROTREAT_A	84	A_945	A_945	1	1	ITT-Sample	1	PP-Sample	Spiro 200	Spiro 100 / 200	7	12	21	40		124	82	96	93.1	186	105		110		26.9	55-59	male	yes	100	17.9487	23.6111	0.954911	-1.54378	-1.00263	1
10	V10	SPIROTREAT_A	85	A_965	A_965	1	1	ITT-Sample	1	PP-Sample	Spiro 100	Spiro 100 / 200	15	16	33	64		108	68	59	58.6	180		not collected		not collected	18	20-24	male	yes	95.2381	93.5897	84.7222	-0.560011	0.419941	0.587894	1
10	V10	SPIROTREAT_A	86	A_972	A_972	1	1	ITT-Sample	0	no	Spiro 100	Spiro 100 / 200	20	17	28	65		123	84	69	72.5	184		not collected		not collected	21.4	40-44	male	yes	98.8095	98.7179	84.7222	0.184306	1.0324	0.587894	1
10	V10	SPIROTREAT_A	87	A_977	A_977	1	1	ITT-Sample	1	PP-Sample	Spiro 100	Spiro 100 / 200	15	18	24	57		125	80	99	83	192		not collected		not collected	22.3	50-54	male	yes	100	79.4872	84.7222	0.954911	-0.0710019	0.587894	1
10	V10	SPIROTREAT_A	88	A_981	A_981	2	1	ITT-Sample	1	PP-Sample	Placebo	Placebo	10	15	34	59		113	74	76	82	167		not collected		not collected	29.4	30-34	male	yes	88.0952	28.2051	22.2222	-1.07356	-1.17357	-1.08414	1
10	V10	SPIROTREAT_A	89	A_993	A_993	1	1	ITT-Sample	1	PP-Sample	Placebo	Placebo	15	18	29	62		131	95	67	121	190		not collected		not collected	33.5	35-39	female	yes	91.6667	53.8462	36.1111	-0.936421	-0.518982	-0.560011	1
10	V10	SPIROTREAT_A	90	A_996	A_996	1	1	ITT-Sample	1	PP-Sample	Spiro 100	Spiro 100 / 200	13	9	21	43		136	67	84	107	174		not collected		not collected	35.3	25-29	male	yes	98.8095	96.1538	100	0.184306	0.652388	1.98477	1
12	V12	SPIROTREAT_A	1	A_111	A_111	1	1	ITT-Sample	1	PP-Sample	Placebo	Placebo																20-24	male								0
12	V12	SPIROTREAT_A	2	A_118	A_118	1	1	ITT-Sample	1	PP-Sample	Spiro 200	Spiro 100 / 200	14	20	34	68		156	96	82	90	175		not collected		not collected	29	30-34	male	yes	82.1429	88.4615	51.3889	-1.41982	0.226574	-0.0413948	1
12	V12	SPIROTREAT_A	3	A_122	A_122	2	1	ITT-Sample	1	PP-Sample	Placebo	Placebo	16	10	28	54		123	83	86	58	165	100		85		21	55-59	male	no							1
12	V12	SPIROTREAT_A	4	A_153	A_153	1	1	ITT-Sample	0	no	Placebo	Placebo																30-34	male								0
12	V12	SPIROTREAT_A	5	A_155	A_155	2	0	no	0	no	Spiro 200	Spiro 100 / 200																	male
12	V12	SPIROTREAT_A	6	A_158	A_158	2	1	ITT-Sample	0	no	Spiro 200	Spiro 100 / 200	12	15	33	60		146	101	94	116	174	133		130		38.3	50-54		no							1
12	V12	SPIROTREAT_A	7	A_189	A_189	1	1	ITT-Sample	1	PP-Sample	Spiro 100	Spiro 100 / 200																30-34	female								0
12	V12	SPIROTREAT_A	8	A_190	A_190	1	1	ITT-Sample	0	no	Placebo	Placebo																25-29	female								0
12	V12	SPIROTREAT_A	9	A_202	A_202	1	0	no	0	no	Spiro 100	Spiro 100 / 200																40-44	male
12	V12	SPIROTREAT_A	10	A_208	A_208	1	1	ITT-Sample	1	PP-Sample	Spiro 200	Spiro 100 / 200																35-39	female								0
12	V12	SPIROTREAT_A	11	A_213	A_213	1	1	ITT-Sample	0	no	Spiro 100	Spiro 100 / 200																30-34	male								1
12	V12	SPIROTREAT_A	12	A_242	A_242	2	0	no	0	no	Placebo	Placebo																	male
12	V12	SPIROTREAT_A	13	A_252	A_252	1	1	ITT-Sample	1	PP-Sample	Spiro 100	Spiro 100 / 200	7	16	16	39		120	86	108	74	172		not collected		not collected	25	45-49		yes	85.7143	25.641	20.8333	-1.15035	-1.24736	-1.16188	1
12	V12	SPIROTREAT_A	14	A_260	A_260	1	1	ITT-Sample	1	PP-Sample	Spiro 100	Spiro 100 / 200																20-24	male								0
12	V12	SPIROTREAT_A	15	A_275	A_275	1	1	ITT-Sample	1	PP-Sample	Placebo	Placebo																30-34	male								0
12	V12	SPIROTREAT_A	16	A_286	A_286	1	1	ITT-Sample	1	PP-Sample	Placebo	Placebo																20-24	male								1
12	V12	SPIROTREAT_A	17	A_289	A_289	1	1	ITT-Sample	1	PP-Sample	Spiro 200	Spiro 100 / 200	11	13	22	46		118	81	86	62.4	169		not collected		not collected	21.8	30-34	male	yes	100	100	90.2778	0.954911	1.56354	0.865449	0
12	V12	SPIROTREAT_A	18	A_297	A_297	3	1	ITT-Sample	1	PP-Sample	Placebo	Placebo	7	11	20	38		141	80	96	90	178	105		113		28.4	45-49	male	yes	100	100	88.8889	0.954911	1.56354	0.774425	0
12	V12	SPIROTREAT_A	19	A_300	A_300	1	1	ITT-Sample	1	PP-Sample	Spiro 100	Spiro 100 / 200	18	11	31	60		148	94	99	96	186		not collected		not collected	27.7	35-39	male	yes	42.8571	37.1795	37.5	-2.13185	-0.900368	-0.498794	1
12	V12	SPIROTREAT_A	20	A_306	A_306	1	1	ITT-Sample	1	PP-Sample	Spiro 200	Spiro 100 / 200	7	7	16	30		97	65	56	63.4	170		not collected		not collected	21.9	20-24	male	yes	100	100	95.8333	0.954911	1.56354	1.18543	1
12	V12	SPIROTREAT_A	21	A_309	A_309	1	0	no	0	no	Placebo	Placebo																	female
12	V12	SPIROTREAT_A	22	A_320	A_320	1	1	ITT-Sample	1	PP-Sample	Placebo	Placebo	9	13	23	45		144	99	121	89	179		not collected		not collected	27.8	35-39		yes	100	84.6154	47.2222	0.954911	0.0532319	-0.154319	1
12	V12	SPIROTREAT_A	23	A_322	A_322	1	1	ITT-Sample	1	PP-Sample	Spiro 100	Spiro 100 / 200	8	8	17	33		119	87	100	91	172		not collected		not collected	30.8	35-39	male	yes	91.6667	8.97436	9.72222	-0.936421	-2.02905	-2.45341	1
12	V12	SPIROTREAT_A	24	A_340	A_340	1	1	ITT-Sample	1	PP-Sample	Spiro 100	Spiro 100 / 200																20-24	male								0
12	V12	SPIROTREAT_A	25	A_356	A_356	1	1	ITT-Sample	1	PP-Sample	Spiro 100	Spiro 100 / 200	19	14	30	63		114	70	63	72	178		not collected		not collected	23	45-49	male	yes	94.0476	53.8462	40.2778	-0.704483	-0.518982	-0.375152	1
12	V12	SPIROTREAT_A	26	A_368	A_368	1	1	ITT-Sample	1	PP-Sample	Placebo	Placebo																30-34	male								1
12	V12	SPIROTREAT_A	27	A_382	A_382	1	1	ITT-Sample	0	no	Placebo	Placebo																45-49	male								1
12	V12	SPIROTREAT_A	28	A_397	A_397	1	1	ITT-Sample	1	PP-Sample	Placebo	Placebo																35-39	female								1
12	V12	SPIROTREAT_A	29	A_402	A_402	3	1	ITT-Sample	1	PP-Sample	Spiro 200	Spiro 100 / 200	7	15	30	52		152	95	100	77	185	100		97		22.5	20-24	male	yes	98.8095	73.0769	36.1111	0.184306	-0.196346	-0.560011	1
12	V12	SPIROTREAT_A	30	A_405	A_405	1	1	ITT-Sample	1	PP-Sample	Spiro 200	Spiro 100 / 200																35-39	male								1
12	V12	SPIROTREAT_A	31	A_417	A_417	1	1	ITT-Sample	1	PP-Sample	Spiro 200	Spiro 100 / 200																50-54	female								0
12	V12	SPIROTREAT_A	32	A_435	A_435	1	1	ITT-Sample	1	PP-Sample	Spiro 100	Spiro 100 / 200	9	19	22	50		113	78	82	65	160		not collected		not collected	25.7	55-59	female	no							1
12	V12	SPIROTREAT_A	33	A_451	A_451	1	1	ITT-Sample	1	PP-Sample	Spiro 100	Spiro 100 / 200	7	7	16	30		103	70	76	60	157		not collected		not collected	24	45-49	male	yes	96.4286	52.5641	31.9444	-0.39425	-0.580881	-0.71208	1
12	V12	SPIROTREAT_A	34	A_461	A_461	1	1	ITT-Sample	1	PP-Sample	Spiro 200	Spiro 100 / 200	8	10	20	38		125	88	59	111.9	187		not collected		not collected	31.9	35-39	female	yes	100	93.5897	86.1111	0.954911	0.419941	0.659719	0
12	V12	SPIROTREAT_A	35	A_475	A_475	1	1	ITT-Sample	1	PP-Sample	Spiro 100	Spiro 100 / 200	12	20	29	61		137	83	80	81.1	171		not collected		not collected	28	35-39	male	yes	96.4286	67.9487	40.2778	-0.39425	-0.300034	-0.375152	1
12	V12	SPIROTREAT_A	36	A_480	A_480	1	1	ITT-Sample	0	no	Spiro 100	Spiro 100 / 200																50-54	male								1
12	V12	SPIROTREAT_A	37	A_481	A_481	2	1	ITT-Sample	1	PP-Sample	Spiro 100	Spiro 100 / 200																50-54	female	no							0
12	V12	SPIROTREAT_A	38	A_490	A_490	1	1	ITT-Sample	1	PP-Sample	Placebo	Placebo	11	13	29	53		128	83	88	74.1	183		not collected		not collected	22	18-19	female	yes	97.619	26.9231	31.9444	-0.166295	-1.20965	-0.71208	1
12	V12	SPIROTREAT_A	39	A_493	A_493	1	1	ITT-Sample	1	PP-Sample	Spiro 100	Spiro 100 / 200																25-29	male								1
12	V12	SPIROTREAT_A	40	A_523	A_523	1	1	ITT-Sample	1	PP-Sample	Placebo	Placebo																35-39	male								1
12	V12	SPIROTREAT_A	41	A_524	A_524	2	1	ITT-Sample	1	PP-Sample	Spiro 100	Spiro 100 / 200	8	8	22	38		123	80	68	93	170	108		113		32.2	35-39	female	yes	100	98.7179	77.7778	0.954911	1.0324	0.375152	1
12	V12	SPIROTREAT_A	42	A_537	A_537	1	1	ITT-Sample	1	PP-Sample	Placebo	Placebo	14	14	32	60		129	86	85	76	181		not collected		not collected	23.2	50-54	female	yes	91.6667	41.0256	43.0556	-0.936421	-0.865449	-0.287689	1
12	V12	SPIROTREAT_A	43	A_539	A_539	1	1	ITT-Sample	0	no	Spiro 200	Spiro 100 / 200																45-49	male								1
12	V12	SPIROTREAT_A	44	A_541	A_541	3	1	ITT-Sample	0	no	Spiro 100	Spiro 100 / 200	10	11	23	44		106	68	115	54	153	86		76		23.1	20-24	male	yes	97.619	75.641	51.3889	-0.166295	-0.166295	-0.0413948	1
12	V12	SPIROTREAT_A	45	A_552	A_552	1	1	ITT-Sample	1	PP-Sample	Spiro 200	Spiro 100 / 200	9	11	21	41		119	67	105	95	187		not collected		not collected	27	35-39	female	yes	100	100	97.2222	0.954911	1.56354	1.37281	1
12	V12	SPIROTREAT_A	46	A_553	A_553	1	1	ITT-Sample	0	no	Placebo	Placebo	13	15	30	58		106	70	80	88	188		not collected		not collected	25	40-44	male	yes	100	84.6154	56.9444	0.954911	0.0532319	0.0177365	1
12	V12	SPIROTREAT_A	47	A_578	A_578	1	1	ITT-Sample	1	PP-Sample	Spiro 100	Spiro 100 / 200																60-64	male								1
12	V12	SPIROTREAT_A	48	A_594	A_594	1	1	ITT-Sample	1	PP-Sample	Spiro 200	Spiro 100 / 200																18-19	female								1
12	V12	SPIROTREAT_A	49	A_636	A_636	1	1	ITT-Sample	1	PP-Sample	Spiro 200	Spiro 100 / 200	7	17	23	47		144	101	92	97.3	175	106		102		31.7	25-29	male	yes	97.619	41.0256	29.1667	-0.166295	-0.865449	-0.831555	1
12	V12	SPIROTREAT_A	50	A_641	A_641	1	1	ITT-Sample	1	PP-Sample	Spiro 100	Spiro 100 / 200																36-39	male								1
12	V12	SPIROTREAT_A	51	A_650	A_650	1	1	ITT-Sample	1	PP-Sample	Placebo	Placebo	7	16	16	39		139	89	72	96	185		not collected		not collected	28	26-29	male	yes	100	100	100	0.954911	1.56354	1.98477	0
12	V12	SPIROTREAT_A	52	A_662	A_662	1	1	ITT-Sample	1	PP-Sample	Spiro 200	Spiro 100 / 200	7	10	18	35		116	69	69	65.2	172		not collected		not collected	22	26-29	male	yes	97.619	85.8974	93.0556	-0.166295	0.118514	1.02237	1
12	V12	SPIROTREAT_A	53	A_664	A_664	2	1	ITT-Sample	1	PP-Sample	Spiro 100	Spiro 100 / 200	14	17	26	57		118	80	94	95	175	108		120		31	50-54	male	yes	100	92.3077	43.0556	0.954911	0.312426	-0.287689	1
12	V12	SPIROTREAT_A	54	A_668	A_668	1	1	ITT-Sample	0	no	Placebo	Placebo																40-44	male								1
12	V12	SPIROTREAT_A	55	A_669	A_669	2	1	ITT-Sample	1	PP-Sample	Spiro 200	Spiro 100 / 200	8	12	26	46		132	78	71	97	170	118		118		33.6	40-44	male	yes	98.8095	97.4359	98.6111	0.184306	0.79859	1.58394	0
12	V12	SPIROTREAT_A	56	A_675	A_675	3	1	ITT-Sample	1	PP-Sample	Spiro 100	Spiro 100 / 200	7	9	18	34		123	90	69	112	168	130		115		39.7	40-44	female	yes	96.4286	94.8718	83.3333	-0.39425	0.553109	0.498794	1
12	V12	SPIROTREAT_A	57	A_684	A_684	1	1	ITT-Sample	1	PP-Sample	Placebo	Placebo	12	11	23	46		126	84	93	151	189		not collected		not collected	42	30-34	female	yes	100	83.3333	86.1111	0.954911	0	0.659719	0
12	V12	SPIROTREAT_A	58	A_701	A_701	1	1	ITT-Sample	1	PP-Sample	Spiro 100	Spiro 100 / 200	7	21	29	57		112	90	76	68	176		not collected		not collected	22	25-29	male	yes	97.619	71.7949	36.1111	-0.166295	-0.226574	-0.560011	0
12	V12	SPIROTREAT_A	59	A_707	A_707	1	1	ITT-Sample	1	PP-Sample	Spiro 200	Spiro 100 / 200	9	9	20	38		108	74	71	53.5	165		not collected		not collected	19.7	35-39	male	yes	100	93.5897	87.5	0.954911	0.419941	0.71208	1
12	V12	SPIROTREAT_A	60	A_756	A_756	2	1	ITT-Sample	1	PP-Sample	Placebo	Placebo	8	17	27	52		110	80	56	112	178	114		120		35.3	45-49	female	no							0
12	V12	SPIROTREAT_A	61	A_762	A_762	1	1	ITT-Sample	1	PP-Sample	Placebo	Placebo	10	18	19	47		128	68	70	73	176		not collected		not collected	23.6	50-54	male	yes	83.3333	5.12821	15.2778	-1.3578	-2.45341	-1.47019	1
12	V12	SPIROTREAT_A	62	A_768	A_768	1	1	ITT-Sample	1	PP-Sample	Placebo	Placebo	7	12	17	36		114	78	87	102	158		not collected		not collected	40.9	55-59	male	yes	100	52.5641	30.5556	0.954911	-0.580881	-0.782429	1
12	V12	SPIROTREAT_A	63	A_778	A_778	1	0	no	0	no	Spiro 200	Spiro 100 / 200																35-39	female
12	V12	SPIROTREAT_A	64	A_783	A_783	1	0	no	0	no	Placebo	Placebo																	male
12	V12	SPIROTREAT_A	65	A_785	A_785	2	1	ITT-Sample	1	PP-Sample	Spiro 200	Spiro 100 / 200																50-54									1
12	V12	SPIROTREAT_A	66	A_801	A_801	1	1	ITT-Sample	1	PP-Sample	Placebo	Placebo	7	11	21	39								not collected		not collected		50-54	male	yes	69.0476	37.1795	29.1667	-1.64944	-0.900368	-0.831555	1
12	V12	SPIROTREAT_A	67	A_809	A_809	1	1	ITT-Sample	1	PP-Sample	Spiro 200	Spiro 100 / 200	7	11	24	42		119	77	109	65	177		not collected		not collected	20.7	20-24	female	yes	98.8095	100	91.6667	0.184306	1.56354	0.945626	0
12	V12	SPIROTREAT_A	68	A_819	A_819	1	1	ITT-Sample	1	PP-Sample	Spiro 200	Spiro 100 / 200																45-49	male								1
12	V12	SPIROTREAT_A	69	A_829	A_829	2	1	ITT-Sample	1	PP-Sample	Spiro 200	Spiro 100 / 200	8	9	18	35		122	84	75	97.5	189		not collected		not collected	27.3	30-34	female	yes	100	100	90.2778	0.954911	1.56354	0.865449	0
12	V12	SPIROTREAT_A	70	A_837	A_837	1	1	ITT-Sample	1	PP-Sample	Spiro 100	Spiro 100 / 200	7	13	17	37		109	70	66	88	180		not collected		not collected	27.2	20-24	male	yes	97.619	100	98.6111	-0.166295	1.56354	1.58394	0
12	V12	SPIROTREAT_A	71	A_838	A_838	1	1	ITT-Sample	1	PP-Sample	Spiro 200	Spiro 100 / 200	7	7	16	30		134	92	98	105.9	183		not collected		not collected	31.6	25-29	male	yes	100	96.1538	98.6111	0.954911	0.652388	1.58394	0
12	V12	SPIROTREAT_A	72	A_855	A_855	1	1	ITT-Sample	1	PP-Sample	Spiro 200	Spiro 100 / 200	8	10	24	42		122	89	73	56	168		not collected		not collected	19.8	35-39	male	yes	98.8095	85.8974	76.3889	0.184306	0.118514	0.324865	1
12	V12	SPIROTREAT_A	73	A_865	A_865	1	1	ITT-Sample	1	PP-Sample	Spiro 100	Spiro 100 / 200																35-39	female								1
12	V12	SPIROTREAT_A	74	A_866	A_866	1	1	ITT-Sample	1	PP-Sample	Placebo	Placebo																18-19	female								1
12	V12	SPIROTREAT_A	75	A_875	A_875	1	1	ITT-Sample	1	PP-Sample	Spiro 200	Spiro 100 / 200	10	10	22	42		124	82	86	74	186		not collected		not collected	21.4	20-24	male	yes	100	96.1538	50	0.954911	0.652388	-0.0710019	1
12	V12	SPIROTREAT_A	76	A_876	A_876	1	1	ITT-Sample	1	PP-Sample	Spiro 100	Spiro 100 / 200	7	11	20	38		128	89	73	83.3	170		not collected		not collected	28.7	40-44	male	yes	100	93.5897	75	0.954911	0.419941	0.269252	1
12	V12	SPIROTREAT_A	77	A_890	A_890	1	1	ITT-Sample	1	PP-Sample	Spiro 200	Spiro 100 / 200	8	10	17	35		134	78	87	105	179		not collected		not collected	33	25-29	male	yes	100	58.9744	38.8889	0.954911	-0.439392	-0.445913	1
12	V12	SPIROTREAT_A	78	A_892	A_892	1	1	ITT-Sample	1	PP-Sample	Spiro 100	Spiro 100 / 200	7	9	18	34		142	83	99	91	184		not collected		not collected	27	20-24	female	yes	100	100	97.2222	0.954911	1.56354	1.37281	1
12	V12	SPIROTREAT_A	79	A_896	A_896	1	1	ITT-Sample	1	PP-Sample	Placebo	Placebo	7	9	16	32		133	90	74	96	165		not collected		not collected	35.3	40-44	male	yes	94.0476	82.0513	38.8889	-0.704483	-0.0236496	-0.445913	1
12	V12	SPIROTREAT_A	80	A_902	A_902	1	1	ITT-Sample	1	PP-Sample	Spiro 200	Spiro 100 / 200	7	16	19	42		122	86	94	87	180		not collected		not collected	26.9	45-49	male	yes	100	76.9231	90.2778	0.954911	-0.142364	0.865449	1
12	V12	SPIROTREAT_A	81	A_918	A_918	1	1	ITT-Sample	1	PP-Sample	Spiro 200	Spiro 100 / 200																20-24	male								1
12	V12	SPIROTREAT_A	82	A_938	A_938	3	1	ITT-Sample	1	PP-Sample	Spiro 100	Spiro 100 / 200	7	8	17	32		132	69	79	83	174	107		111		27.4	40-44	male	yes	96.4286	96.1538	93.0556	-0.39425	0.652388	1.02237	1
12	V12	SPIROTREAT_A	83	A_941	A_941	1	1	ITT-Sample	1	PP-Sample	Spiro 200	Spiro 100 / 200																35-39	male								1
12	V12	SPIROTREAT_A	84	A_945	A_945	1	1	ITT-Sample	1	PP-Sample	Spiro 200	Spiro 100 / 200	9	14	18	41		135	86	66	93.4	186		not collected		not collected	27	55-59	male	yes	97.619	24.359	19.4444	-0.166295	-1.28695	-1.2346	1
12	V12	SPIROTREAT_A	85	A_965	A_965	1	1	ITT-Sample	1	PP-Sample	Spiro 100	Spiro 100 / 200	21	24	39	84		126	72	65	54.3	180		not collected		not collected	16.7	20-24	male	yes	89.2857	51.2821	83.3333	-1.02237	-0.6306	0.498794	1
12	V12	SPIROTREAT_A	86	A_972	A_972	1	1	ITT-Sample	0	no	Spiro 100	Spiro 100 / 200	19	14	25	58		143	90	59	75	184	98		96		22.2	40-44	male	yes	97.619	98.7179	93.0556	-0.166295	1.0324	1.02237	1
12	V12	SPIROTREAT_A	87	A_977	A_977	1	1	ITT-Sample	1	PP-Sample	Spiro 100	Spiro 100 / 200	12	16	25	53		134	90	89	85.5	192		not collected		not collected	23.2	50-54	male	yes	90.4762	78.2051	86.1111	-0.983276	-0.106615	0.659719	1
12	V12	SPIROTREAT_A	88	A_981	A_981	2	1	ITT-Sample	1	PP-Sample	Placebo	Placebo	11	15	33	59		111	80	64	85.5	167		not collected		not collected	30.6	30-34	male	yes	95.2381	47.4359	16.6667	-0.560011	-0.735124	-1.37281	1
12	V12	SPIROTREAT_A	89	A_993	A_993	1	1	ITT-Sample	1	PP-Sample	Placebo	Placebo	15	19	30	64		127	80	72	116.3	190		not collected		not collected	32	35-39	female	yes	96.4286	60.2564	43.0556	-0.39425	-0.400648	-0.287689	1
12	V12	SPIROTREAT_A	90	A_996	A_996	1	1	ITT-Sample	1	PP-Sample	Spiro 100	Spiro 100 / 200	13	9	26	48		128	83	81	112	174	116		118		37	25-29	male	yes	100	88.4615	75	0.954911	0.226574	0.269252	1
																													male
