# Supplementary material for: Antagonizing NRG1-ERBB4 signaling pathway with spironolactone for the treatment of schizophrenia: results of a randomized controlled drug repositioning clinical trial
Source: Commun Med (Lond). 2026 Jun 16;6:337. doi: 10.1038/s43856-026-01714-3 (PMC13272664; doi:10.1038/s43856-026-01714-3)
Supplement: Supplementary file 5 — Supplementary Data 2 [file 43856_2026_1714_MOESM5_ESM.xlsx]

## Sheet: Figure_3_Source_Data
Figure 3 A Source Data					Figure 3 B Source Data
V1	Placebo	n	26		V1	Placebo	n	26
		25%quartile (lower box bound)	23.6111				25%quartile (lower box bound)	23.6111
		median (line inside the box)	45.8333				median (line inside the box)	45.8333
		75%quartile (upper box bound)	90.9722				75%quartile (upper box bound)	90.9722
V1	Spiro 100 mg	n	30		V1	Spiro 100 / 200 mg	n	58
		25%quartile (lower box bound)	23.2639				25%quartile (lower box bound)	25
		median (line inside the box)	52.0833				median (line inside the box)	52.0833
		75%quartile (upper box bound)	76.3889				75%quartile (upper box bound)	80.556
V1	Spiro 200mg	n	28
		25%quartile (lower box bound)	31.9444
		median (line inside the box)	54.8611
		75%quartile (upper box bound)	84.375
V10	Placebo	n	21		V10	Placebo	n	21
		25%quartile (lower box bound)	33.333				25%quartile (lower box bound)	33.333
		median (line inside the box)	44.4444				median (line inside the box)	44.4444
		75%quartile (upper box bound)	76.339				75%quartile (upper box bound)	76.339
V10	Spiro 100 mg	n	30		V10	Spiro 100 / 200 mg	n	57
		25%quartile (lower box bound)	32.6389				25%quartile (lower box bound)	38.194
		median (line inside the box)	61.1111				median (line inside the box)	66.6667
		75%quartile (upper box bound)	84.7222				75%quartile (upper box bound)	85.4165
V10	Spiro 200mg	n	27
		25%quartile (lower box bound)	44.445
		median (line inside the box)	75
		75%quartile (upper box bound)	95.8333
V12	Placebo	n	13		V12	Placebo	n	13
		25%quartile (lower box bound)	30.556				25%quartile (lower box bound)	30.556
		median (line inside the box)	43.0556				median (line inside the box)	43.0556
		75%quartile (upper box bound)	56.944				75%quartile (upper box bound)	56.944
V12	Spiro 100 mg	n	19		V12	Spiro 100 / 200 mg	n	37
		25%quartile (lower box bound)	38.889				25%quartile (lower box bound)	40.278
		median (line inside the box)	75				median (line inside the box)	77.7778
		75%quartile (upper box bound)	84.722				75%quartile (upper box bound)	93.056
V12	Spiro 200mg	n	18
		25%quartile (lower box bound)	47.2222
		median (line inside the box)	88.8889
		75%quartile (upper box bound)	93.75

## Sheet: Figure_4_Source_Data
Figure 4 A Source Data					Figure 4 B Source Data
V1	Placebo	n	18		V1	Placebo	n
		25%quartile (lower box bound)	16.667				25%quartile (lower box bound)
		median (line inside the box)	32.6389				median (line inside the box)
		75%quartile (upper box bound)	45.883				75%quartile (upper box bound)
V1	Spiro 100 mg	n	24		V1	Spiro 100 / 200 mg	n
		25%quartile (lower box bound)	22.2222				25%quartile (lower box bound)
		median (line inside the box)	40.9722				median (line inside the box)
		75%quartile (upper box bound)	59.722				75%quartile (upper box bound)
V1	Spiro 200mg	n	20
		25%quartile (lower box bound)	23.2639
		median (line inside the box)	41.6667
		75%quartile (upper box bound)	62.5
V10	Placebo	n	15		V10	Placebo	n
		25%quartile (lower box bound)	26.3889				25%quartile (lower box bound)
		median (line inside the box)	38.8889				median (line inside the box)
		75%quartile (upper box bound)	45.8333				75%quartile (upper box bound)
V10	Spiro 100 mg	n	24		V10	Spiro 100 / 200 mg	n
		25%quartile (lower box bound)	30.5556				25%quartile (lower box bound)
		median (line inside the box)	48.6111				median (line inside the box)
		75%quartile (upper box bound)	84.0278				75%quartile (upper box bound)
V10	Spiro 200mg	n	19
		25%quartile (lower box bound)	38.8889
		median (line inside the box)	63.8889
		75%quartile (upper box bound)	79.1915
V12	Placebo	n	10		V12	Placebo	n
		25%quartile (lower box bound)	29.167				25%quartile (lower box bound)
		median (line inside the box)	35.4167				median (line inside the box)
		75%quartile (upper box bound)	43.056				75%quartile (upper box bound)
V12	Spiro 100 mg	n	17		V12	Spiro 100 / 200 mg	n
		25%quartile (lower box bound)	40.278				25%quartile (lower box bound)
		median (line inside the box)	75				median (line inside the box)
		75%quartile (upper box bound)	84.7222				75%quartile (upper box bound)
V12	Spiro 200mg	n	12
		25%quartile (lower box bound)	37.5
		median (line inside the box)	63.8889
		75%quartile (upper box bound)	92.3611

## Sheet: Figure_5_Souce_Data
Figure 5 ORs
Treatment Group	Visit Comparison	Odds Ratio	95% CI Lower	95% CI Upper	p-value
Placebo	V10 vs. V1	1.18476	0.965015	1.45455	0.128392
Placebo	V12 vs. V1	1.3288	1.04198	1.69456	0.0169045
Placebo	V12 vs. V10	1.12157	0.878684	1.43161	0.512959
Spiro 100	V10 vs. V1	1.53845	1.29104	1.83327	2.54524e-08
Spiro 100	V12 vs. V1	1.90333	1.54313	2.34759	1.96265e-12
Spiro 100	V12 vs. V10	1.23717	1.00363	1.52506	0.0450761
Spiro 200	V10 vs. V1	1.96617	1.6283	2.37414	3.03091e-14
Spiro 200	V12 vs. V1	2.9737	2.34111	3.77723	3.0087e-14
Spiro 200	V12 vs. V10	1.51243	1.19013	1.92202	0.0001541
Figure 5 RORs
Treatment Group	Reference Group	Visit Comparison	Ratio of Odds Ratios	95% CI Lower	95% CI Upper	p-value
Spiro 100	Placebo	V10 vs. V1	1.29853	1.03623	1.62722	0.0232636
Spiro 200	Placebo	V10 vs. V1	1.65955	1.31462	2.09497	2.03422e-05
Spiro 100	Placebo	V12 vs. V1	1.43237	1.09508	1.87353	0.00871557
Spiro 200	Placebo	V12 vs. V1	2.23789	1.68257	2.97648	3.10148e-08
Spiro 100	Placebo	V12 vs. V10	1.10307	0.843063	1.44326	0.47446
Spiro 200	Placebo	V12 vs. V10	1.34849	1.01302	1.79506	0.040501
Figure 5 N
Treatment Group	n (ITT)
Placebo	26
Spiro 100	30
Spiro 200	28
